# Supplementary material for: surviBALL: exploring lncRNA expression at diagnosis for 5-year EFS risk stratification in pediatric B-ALL—a proof of concept
Source: Mol Cell Pediatr. 2025 Nov 10;12:19. doi: 10.1186/s40348-025-00210-3 (PMC12597855; doi:10.1186/s40348-025-00210-3)
Supplement: Supplementary file 2 — Supplementary Material 2. [file 40348_2025_210_MOESM2_ESM.xlsx]

## Sheet: Additional File 1
Article title
surviBALL: Exploring lncRNA Expression at Diagnosis for 5-Year EFS Risk Stratification in Pediatric B-ALL—A Proof of Concept
Journal name
Molecular and Cellular Pediatrics
Authors
Unai Illarregi, Nerea Bilbao-Aldaiturriaga, Angela Gutierrez-Camino, Ivan Martinez de Estibariz, Javier Arzuaga-Mendez, Mireia Camos, Manuel Ramirez-Orellana, Itziar Astigarraga, Chantal Richer, Daniel Sinnett, Idoia Martin-Guerrero, Elixabet Lopez-Lopez.
Correspondence: Elixabet Lopez-Lopez, Department of Biochemistry and Molecular Biology, Faculty of Science and Technology, University of the Basque Country (UPV/EHU), Barrio Sarriena s/n, 48940 Leioa, Basque Country, Spain; email: elixabet.lopez@ehu.eus
Additional File 1. Supplemental tables for surviBALL: Exploring lncRNA Expression at Diagnosis for 5-Year EFS Risk Stratification in Pediatric B-ALL—A Proof of Concept.

## Sheet: Additional File 1.a
Additional File 1.a Detailed clinical information of the patients included in the study.
sampleID	cohort	protocol	subtype	sex	ageDiagnosis	clinicalRisk	EFS_5yrs	eventTime_5yrs	OS_5yrs	exitusTime_5yrs	blasts% +15 (blasts% < 5% date if > 5% at +15)	MRD_+33 (negative MRD date if positive at +33)	surviBALL_predGr	SRA_code	Bioproject
C1_01	C1	SEHOP-PETHEMA 2013	ETV6::RUNX1-like	male	7.5	standard	0	60	0	60	0.07	<0.01	Low-risk	SRR32732607	PRJNA1237231
C1_02	C1	SEHOP-PETHEMA 2013	ETV6::RUNX1-like	female	10.9	intermediate	0	60	0	60	0.4	<0.01	Low-risk	SRR32732606	PRJNA1237231
C1_03	C1	SEHOP-PETHEMA 2013	HHD	male	8.4	intermediate	0	60	0	60	0	<0.01	Intermediate-risk	SRR19733099	PRJNA850185
C1_04	C1	SEHOP-PETHEMA 2013	ETV6::RUNX1	male	3.6	intermediate	0	60	0	60	0	<0.01	Intermediate-risk	SRR32732595	PRJNA1237231
C1_05	C1	SEHOP-PETHEMA 2013	KMT2Ar	male	9.8	intermediate	0	60	0	60	6.4 (+33)	<0.01	Low-risk	SRR19733100	PRJNA850185
C1_06	C1	SEHOP-PETHEMA 2013	DUX4r	male	1	intermediate	0	60	0	60	3	<0.01	Low-risk	SRR19733093	PRJNA850185
C1_07	C1	SEHOP-PETHEMA 2013	DUX4r	male	12	intermediate	0	60	0	60	2.4	<0.01	Low-risk	SRR19733091	PRJNA850185
C1_08	C1	SEHOP-PETHEMA 2013	HHD	female	3	intermediate	0	60	0	60	2	<0.01	Low-risk	SRR19733092	PRJNA850185
C1_09	C1	SEHOP-PETHEMA 2013	HHD	male	4	intermediate	0	60	0	60	3	<0.01	Low-risk	SRR19733074	PRJNA850185
C1_11	C1	SEHOP-PETHEMA 2013	iAMP21	female	14	intermediate	1	41	0	60	0.2	<0.01	High-risk	SRR19733075	PRJNA850185
C1_12	C1	SEHOP-PETHEMA 2013	HHD	male	3	standard	0	60	0	60	0	<0.01	Low-risk	SRR19733076	PRJNA850185
C1_13	C1	SEHOP-PETHEMA 2013	HHD	male	3	intermediate	0	60	0	60	2	<0.01	Low-risk	SRR19733094	PRJNA850185
C1_14	C1	SEHOP-PETHEMA 2013	HHD	female	3	intermediate	0	60	0	60	4	<0.01	Low-risk	SRR19733077	PRJNA850185
C1_15	C1	SEHOP-PETHEMA 2013	Others	male	3	intermediate	0	60	0	60	0.6	<0.01	Intermediate-risk	SRR32732594	PRJNA1237231
C1_16	C1	SEHOP-PETHEMA 2013	HHD	female	1	intermediate	0	60	0	60	0	<0.01	Intermediate-risk	SRR19733095	PRJNA850185
C1_17	C1	SEHOP-PETHEMA 2013	Others	male	14	intermediate	0	60	0	60	0	<0.01	Low-risk	SRR32732593	PRJNA1237231
C1_18	C1	SEHOP-PETHEMA 2013	TCF3::PBX1	female	6	intermediate	0	60	0	60	0.2	<0.01	Low-risk	SRR19733078	PRJNA850185
C1_19	C1	SEHOP-PETHEMA 2013	ETV6::RUNX1-like	female	2	intermediate	0	60	0	60	3.6	<0.01	High-risk	SRR19733079	PRJNA850185
C1_20	C1	SEHOP-PETHEMA 2013	DUX4r	female	10	high	0	60	0	60	22 (+33)	<0.01	Intermediate-risk	SRR19733080	PRJNA850185
C1_21	C1	SEHOP-PETHEMA 2013	HHD	male	2	intermediate	1	30	0	60	0.2	<0.01	High-risk	SRR19733081	PRJNA850185
C1_22	C1	SEHOP-PETHEMA 2013	ETV6::RUNX1	male	3	intermediate	0	60	0	60	0	<0.01	Intermediate-risk	SRR19733082	PRJNA850185
C1_23	C1	SEHOP-PETHEMA 2013	PAX5alt	female	2	intermediate	0	60	0	60	0.2	<0.01	Low-risk	SRR32732592	PRJNA1237231
C1_24	C1	SEHOP-PETHEMA 2013	PAX5alt	female	4	intermediate	0	60	0	60	0	<0.01	Low-risk	SRR19733096	PRJNA850185
C1_25	C1	SEHOP-PETHEMA 2013	ETV6::RUNX1	female	5	intermediate	0	60	0	60	0	<0.01	Low-risk	SRR19733083	PRJNA850185
C1_26	C1	SEHOP-PETHEMA 2013	HHD	male	8	intermediate	0	60	0	60	1	<0.01	Low-risk	SRR19733084	PRJNA850185
C1_27	C1	SEHOP-PETHEMA 2013	ZNF384r	female	2	high	1	34	1	42	36 (+33)	<0.01	High-risk	SRR32732591	PRJNA1237231
C1_28	C1	SEHOP-PETHEMA 2013	KMT2Ar	female	15	high	0	60	0	60	0.4	<0.01	Low-risk	SRR19733085	PRJNA850185
C1_29	C1	SEHOP-PETHEMA 2013	DUX4r	female	10	intermediate	0	60	0	60	0	<0.01	Low-risk	SRR19733097	PRJNA850185
C1_30	C1	SEHOP-PETHEMA 2013	PAX5alt	male	16	intermediate	0	60	0	60	0	<0.01	Intermediate-risk	SRR32732590	PRJNA1237231
C1_31	C1	SEHOP-PETHEMA 2013	PAX5_P80R	male	14	intermediate	0	60	0	60	0.4	<0.01	Low-risk	SRR32732589	PRJNA1237231
C1_32	C1	SEHOP-PETHEMA 2013	HHD	female	2	intermediate	0	60	0	60	1	<0.01	Low-risk	SRR19733086	PRJNA850185
C1_33	C1	SEHOP-PETHEMA 2013	Others	male	9	intermediate	1	28	1	39	4	<0.01	High-risk	SRR32732588	PRJNA1237231
C1_34	C1	SEHOP-PETHEMA 2013	HHD	female	2	intermediate	0	60	0	60	5.4 (+33)	<0.01	Low-risk	SRR19733087	PRJNA850185
C1_35	C1	SEHOP-PETHEMA 2013	HHD	male	7	intermediate	0	60	0	60	0.4	<0.01	Low-risk	SRR32732605	PRJNA1237231
C1_36	C1	SEHOP-PETHEMA 2013	HHD	female	14	intermediate	0	60	0	60	18 (+33)	<0.01	Low-risk	SRR19733089	PRJNA850185
C1_37	C1	SEHOP-PETHEMA 2013	ZNF384r-like	male	8	intermediate	0	60	0	60	1.6	<0.01	Intermediate-risk	SRR32732604	PRJNA1237231
C1_38	C1	SEHOP-PETHEMA 2013	ETV6::RUNX1-like	male	2	intermediate	0	60	0	60	4.5	<0.01	Low-risk	SRR19733090	PRJNA850185
C1_39	C1	SEHOP-PETHEMA 2013	DUX4r	female	12	intermediate	0	60	0	60	3	<0.01	Low-risk	SRR19733098	PRJNA850185
C1_40	C1	SEHOP-PETHEMA 2013	Others	male	10	intermediate	1	40	0	60	7 (+33)	<0.01	High-risk	SRR32732603	PRJNA1237231
C1_41	C1	SEHOP-PETHEMA 2013	DUX4r	male	2	intermediate	0	60	0	60	2	0.13 (+104)	Low-risk	SRR19733088	PRJNA850185
C1_49	C1	SEHOP-PETHEMA 2013	TCF3::PBX1	male	3	intermediate	0	60	0	60	0.05	<0.01	Low-risk	SRR19733106	PRJNA850185
C1_50	C1	SEHOP-PETHEMA 2013	TCF3::PBX1	male	16	intermediate	0	60	0	60	0.02	0.02	Low-risk	SRR19733107	PRJNA850185
C1_51	C1	SEHOP-PETHEMA 2013	HHD	male	6	intermediate	0	49	0	49	1.23	<0.01	Low-risk	SRR19733108	PRJNA850185
C1_52	C1	SEHOP-PETHEMA 2013	Others	male	6	intermediate	0	60	0	60	2	<0.01	Intermediate-risk	SRR32732602	PRJNA1237231
C1_53	C1	SEHOP-PETHEMA 2013	ETV6::RUNX1	female	3.7	intermediate	0	57	0	57	5.9 (+33)	<0.01	Low-risk	SRR32732601	PRJNA1237231
C1_54	C1	Interfant06	KMT2Ar	male	0.2	high	1	10	1	14	11 (+33)	<0.01	Intermediate-risk	SRR32732600	PRJNA1237231
C1_55	C1	SEHOP-PETHEMA 2013	BCR::ABL1-like	female	3.2	high	0	48	0	48	36 (+33)	5% by cytology (+60)	Low-risk	SRR32732599	PRJNA1237231
C1_56	C1	SEHOP-PETHEMA 2013	DUX4r	male	15.7	high	0	39	0	39	10.3 (+33)	<0.01	Low-risk	SRR32732598	PRJNA1237231
C1_57	C1	Interfant06	KMT2Ar	female	0.1	high	1	3	1	5	- (+33)	0.0225	High-risk	SRR32732597	PRJNA1237231
C1_58	C1	SEHOP-PETHEMA 2013	ETV6::RUNX1-like	female	1.2	intermediate	0	22	0	22	2.7	<0.01	Low-risk	SRR32732596	PRJNA1237231
C2_01	C2	DFCI-05	HHD	male	2.7	standard	1	39.36	0	60			Low-risk	SRR19733007	PRJNA850185
C2_02	C2	DFCI-05	HHD	male	11.76	high	0	60	0	60			Intermediate-risk	SRR35913369	PRJNA1355161
C2_03	C2	DFCI-05	HHD	male	5.7	very high	0	60	0	60			Low-risk	SRR35913368	PRJNA1355161
C2_04	C2	DFCI-05	HHD	female	13.77	high	0	60	0	60			Low-risk	SRR35913357	PRJNA1355161
C2_05	C2	DFCI-05	DUX4r	male	12.71	high	0	60	0	60			Low-risk	SRR35913346	PRJNA1355161
C2_06	C2	DFCI-05	iAMP21	female	6.07	very high	1	29.4	1	56.88			Low-risk	SRR19733008	PRJNA850185
C2_07	C2	DFCI-05	Others	male	8.28	standard	1	54.48	0	60			High-risk	SRR35913335	PRJNA1355161
C2_08	C2	DFCI-05	PAX5alt	male	2.59	standard	0	60	0	60			Intermediate-risk	SRR35913329	PRJNA1355161
C2_09	C2	DFCI-05	BCR::ABL1-like	female	11.15	high	0	60	0	60			Low-risk	SRR35913328	PRJNA1355161
C2_10	C2	DFCI-05	KMT2Ar	female	0.39	very high	0	60	0	60			High-risk	SRR35913327	PRJNA1355161
C2_11	C2	DFCI-05	DUX4r	female	6.78	standard	0	60	0	60			Low-risk	SRR35913326	PRJNA1355161
C2_12	C2	DFCI-05	HHD	male	4.42	standard	0	60	0	60			Low-risk	SRR35913325	PRJNA1355161
C2_13	C2	DFCI-05	HHD	female	2.76	high	0	60	0	60			Low-risk	SRR19733009	PRJNA850185
C2_14	C2	DFCI-05	BCR::ABL1-like	male	17.17	high	1	0.96	1	2.76			High-risk	SRR35913367	PRJNA1355161
C2_15	C2	DFCI-05	DUX4r	male	13.96	high	0	60	0	60			Low-risk	SRR19733010	PRJNA850185
C2_16	C2	DFCI-05	ETV6::RUNX1	female	1.47	high	0	60	0	60			Low-risk	SRR35913366	PRJNA1355161
C2_17	C2	DFCI-05	HHD	female	6.8	standard	0	60	0	60			Low-risk	SRR19733011	PRJNA850185
C2_18	C2	DFCI-05	iAMP21	male	10.06	high	0	60	0	60			Low-risk	SRR35913365	PRJNA1355161
C2_19	C2	DFCI-05	PAX5alt	male	3.92	standard	0	60	0	60			Low-risk	SRR35913364	PRJNA1355161
C2_20	C2	DFCI-05	HHD	male	5.25	standard	0	60	0	60			Low-risk	SRR35913363	PRJNA1355161
C2_21	C2	DFCI-05	DUX4r	male	6.43	standard	0	60	0	60			Intermediate-risk	SRR35913362	PRJNA1355161
C2_22	C2	DFCI-05	KMT2Ar	female	1.53	very high	0	60	0	60			Intermediate-risk	SRR35913361	PRJNA1355161
C2_23	C2	DFCI-05	DUX4r	female	4.06	standard	0	60	0	60			Low-risk	SRR35913360	PRJNA1355161
C2_24	C2	DFCI-05	HHD	female	4.35	standard	0	60	0	60			Low-risk	SRR19733012	PRJNA850185
C2_25	C2	DFCI-05	DUX4r	female	10.58	high	1	0.72	1	0.72			Intermediate-risk	SRR35913359	PRJNA1355161
C2_27	C2	DFCI-11	ETV6::RUNX1	male	11.99	high	0	60	0	60			Low-risk	SRR19733014	PRJNA850185
C2_28	C2	DFCI-11	DUX4r	female	8.97	very high	0	60	0	60			Low-risk	SRR19733015	PRJNA850185
C2_29	C2	DFCI-11	DUX4r	male	4.43	standard	0	60	0	60			Low-risk	SRR35913358	PRJNA1355161
C2_30	C2	DFCI-11	iAMP21	female	7.5	standard	0	60	0	60			Intermediate-risk	SRR35913356	PRJNA1355161
C2_31	C2	DFCI-11	IKZF1_N159Y	male	16.72	high	0	60	0	60			Low-risk	SRR35913355	PRJNA1355161
C2_32	C2	DFCI-11	HHD	male	3.28	standard	0	60	0	60			Low-risk	SRR35913354	PRJNA1355161
C2_33	C2	DFCI-11	BCR::ABL1-like	male	16.82	high	1	15.48	1	35.88			Low-risk	SRR19733016	PRJNA850185
C2_34	C2	DFCI-11	ETV6::RUNX1	male	3.15	standard	0	60	0	60			Low-risk	SRR19733017	PRJNA850185
C2_35	C2	DFCI-11	ETV6::RUNX1	female	4.82	standard	0	60	0	60			Low-risk	SRR19733018	PRJNA850185
C2_36	C2	DFCI-11	ETV6::RUNX1	female	4.96	standard	0	60	0	60			Low-risk	SRR19733019	PRJNA850185
C2_37	C2	DFCI-11	ETV6::RUNX1	male	3.4	standard	0	60	0	60			Low-risk	SRR19733020	PRJNA850185
C2_38	C2	DFCI-11	ETV6::RUNX1	female	5.47	standard	0	60	0	60			Low-risk	SRR19733021	PRJNA850185
C2_39	C2	DFCI-11	ETV6::RUNX1	female	5.16	standard	0	60	0	60			Intermediate-risk	SRR19733022	PRJNA850185
C2_40	C2	DFCI-11	ETV6::RUNX1	female	2.66	standard	0	60	0	60			Low-risk	SRR19733023	PRJNA850185
C2_41	C2	DFCI-11	HHD	female	5.3	standard	1	35.16	0	60			High-risk	SRR19733024	PRJNA850185
C2_42	C2	DFCI-11	ETV6::RUNX1	female	10.87	high	1	45.96	0	60			Low-risk	SRR19733025	PRJNA850185
C2_43	C2	DFCI-11	ETV6::RUNX1	female	4.4	standard	0	60	0	60			Low-risk	SRR19733026	PRJNA850185
C2_44	C2	DFCI-11	ETV6::RUNX1	female	6.97	standard	0	60	0	60			Low-risk	SRR19733027	PRJNA850185
C2_45	C2	DFCI-11	ETV6::RUNX1	male	12.15	high	0	60	0	60			Low-risk	SRR19733028	PRJNA850185
C2_46	C2	DFCI-11	HHD	female	4.48	high	1	35.88	0	60			Low-risk	SRR19733029	PRJNA850185
C2_47	C2	DFCI-11	HHD	female	6.37	standard	0	60	0	60			Intermediate-risk	SRR35913353	PRJNA1355161
C2_48	C2	DFCI-11	HHD	male	4.36	standard	0	60	0	60			Low-risk	SRR35913352	PRJNA1355161
C2_49	C2	DFCI-11	ETV6::RUNX1	female	2.94	standard	0	60	0	60			Low-risk	SRR19733033	PRJNA850185
C2_50	C2	DFCI-11	BCR::ABL1	female	10.69	high	0	60	0	60			Low-risk	SRR19733035	PRJNA850185
C2_51	C2	DFCI-11	BCR::ABL1	female	4.13	high	1	1.08	0	60			High-risk	SRR19733036	PRJNA850185
C2_52	C2	DFCI-11	TCF3::PBX1	male	16.12	high	0	60	0	60			Intermediate-risk	SRR19733037	PRJNA850185
C2_53	C2	DFCI-00	ETV6::RUNX1	male	3.23	standard	0	60	0	60			Intermediate-risk	SRR35913351	PRJNA1355161
C2_54	C2	DFCI-00	ZNF384r	female	3.93	high	0	60	0	60			Intermediate-risk	SRR35913350	PRJNA1355161
C2_55	C2	DFCI-00	ETV6::RUNX1	female	3.84	high	0	60	0	60			Intermediate-risk	SRR35913349	PRJNA1355161
C2_56	C2	DFCI-00	ETV6::RUNX1	male	3	high	0	60	0	60			Low-risk	SRR35913348	PRJNA1355161
C2_57	C2	DFCI-00	iAMP21	female	10.44	high	0	60	0	60			Intermediate-risk	SRR35913347	PRJNA1355161
C2_58	C2	DFCI-00	ETV6::RUNX1	female	3.04	high	0	60	0	60			Low-risk	SRR35913345	PRJNA1355161
C2_59	C2	DFCI-00	DUX4r	male	11.98	high	0	60	0	60			Low-risk	SRR35913344	PRJNA1355161
C2_60	C2	DFCI-00	ETV6::RUNX1	male	5.1	standard	0	60	0	60			Low-risk	SRR35913343	PRJNA1355161
C2_61	C2	DFCI-00	PAX5alt	female	1.76	standard	0	60	0	60			Low-risk	SRR35913342	PRJNA1355161
C2_62	C2	DFCI-00	PAX5alt	male	11.82	high	0	60	0	60			Low-risk	SRR35913341	PRJNA1355161
C2_63	C2	DFCI-00	HHD	male	14.37	high	0	60	0	60			Low-risk	SRR35913340	PRJNA1355161
C2_64	C2	DFCI-00	HHD	male	5.2	standard	0	60	0	60			Low-risk	SRR35913339	PRJNA1355161
C2_65	C2	DFCI-00	HHD	male	2.98	standard	0	60	0	60			Low-risk	SRR35913338	PRJNA1355161
C2_66	C2	DFCI-00	PAX5alt	male	11.48	high	0	60	0	60			Low-risk	SRR35913337	PRJNA1355161
C2_67	C2	DFCI-00	DUX4r	female	10.55	high	0	60	0	60			Low-risk	SRR35913336	PRJNA1355161
C2_68	C2	DFCI-00	PAX5alt	male	16.29	high	0	60	0	60			Low-risk	SRR35913334	PRJNA1355161
C2_69	C2	DFCI-00	HHD	male	3.45	standard	0	60	0	60			Low-risk	SRR35913333	PRJNA1355161
C2_70	C2	DFCI-00	ZNF384r	female	15.52	high	0	60	0	60			Low-risk	SRR35913332	PRJNA1355161
C2_71	C2	DFCI-00	PAX5alt	male	16.99	high	0	60	0	60			Low-risk	SRR35913331	PRJNA1355161
C2_72	C2	DFCI-00	HHD	male	2.87	standard	1	46.68	0	60			High-risk	SRR19733006	PRJNA850185
C2_73	C2	DFCI-00	Others	female	6.2	standard	1	37.92	0	60			Intermediate-risk	SRR35913330	PRJNA1355161

## Sheet: Additional File 1.b
Additional File 1.b Clinical information of the patients included in in the study as the TARGET validation cohort.
CaseID	Subtype	Sex	Age	EFS_Status	EFS_Time	MRD_+29	MRD_+29_Status_0.01%	surviBALL_predGr	SRA_run
PAKSWW	BCR::ABL1-like	Male	15.1123	1	17.4904	0	negative	Low-risk	SRR1790984
PAMXHJ	HHD	Male	6.07945	0	60	0	negative	Low-risk	SRR1791062
PAMXSP	HHD	Male	3.35068	0	60	0	negative	Low-risk	SRR1791018
PANATY	PAX5alt	Female	4.22466	0	60	0	negative	Low-risk	SRR4416304
PANCVR	PAX5alt	Male	6.38082	1	9.36986	0.03	positive	Low-risk	SRR1791069
PANDBX	PAX5alt	Female	3.83014	1	26.3342	0.35	positive	Low-risk	SRR4416273
PANDWE	BCR::ABL1-like	Female	14.2822	1	37.3808	0.382	positive	Low-risk	SRR1791110
PANEUH	HHD	Male	1.77534	0	60	0	negative	Low-risk	SRR1791067
PANFNZ	ZNF384r	Female	4.0274	0	60	1.02	positive	High-risk	SRR1791037
PANGIF	TCF3::PBX1	Female	11.1973	1	12.0986	0.26	positive	Low-risk	SRR1791115
PANIEU	BCR::ABL1	Male	7.73425	1	17.2932	2.1	positive	Low-risk	SRR1791041
PANJPG	ZNF384r	Female	13.1781	0	60	0.011	positive	Intermediate-risk	SRR1791065
PANJWJ	BCR::ABL1	Male	11.0082	1	22.6521	19.02	positive	Intermediate-risk	SRR1791049
PANKAK	DUX4r	Male	6.41644	1	31.2329	0	negative	Low-risk	SRR1791096
PANKDT	ZNF384r	Female	10.0795	0	60	0.102	positive	Low-risk	SRR1791114
PANKGK	ZNF384r	Male	12.7534	0	60	0	negative	Intermediate-risk	SRR1791052
PANKMB	iAMP21	Female	8.21918	0	60	0.024	positive	Low-risk	SRR1791087
PANKRG	HHD	Male	1.18082	0	60	0	negative	Low-risk	SRR1791108
PANLGK	BCR::ABL1-like	Female	1	0	60			Low-risk	SRR4416294
PANLIC	iAMP21	Female	14.8521	0	60	0.07	positive	Low-risk	SRR1791017
PANPJI	ZNF384r	Female	17.1781	0	60	0.0031	negative	Low-risk	SRR1791021
PANRDC	ZNF384r	Male	1.47671	0	60	0.01	negative	Low-risk	SRR1791051
PANRWG	ZNF384r	Male	2.67945	0	60	0	negative	Low-risk	SRR1791043
PANRYM	HHD	Female	2.33425	0	55.0685	0	negative	Low-risk	SRR1791104
PANSDA	BCR::ABL1-like	Female	12.6466	1	28.3726	0.16	positive	Low-risk	SRR1791082
PANSHK	ETV6::RUNX1-like	Male	2.29315	1	44.5151	0	negative	Low-risk	SRR1791116
PANSIA	HHD	Female	5.59178	0	60	0	negative	Low-risk	SRR1791004
PANSPW	BCR::ABL1	Male	13.1452	1	3.71507	24.4	positive	Low-risk	SRR1791054
PANSUL	ETV6::RUNX1	Male	2.4274	1	30.5425	0.13	positive	Intermediate-risk	SRR1791031
PANSXG	HHD	Female	7.60274	0	60	0	negative	Low-risk	SRR1791025
PANTSM	DUX4r	Male	7.09863	1	35.737	0	negative	Low-risk	SRR1791033
PANTTZ	BCR::ABL1-like	Female	2.59726	0	60	0	negative	Low-risk	SRR4416264
PANUHA	ETV6::RUNX1	Male	3.56712	1	42.5425	0.0074	negative	Low-risk	SRR1791092
PANUSN	Others	Male	2.85753	1	49.874	0.002	negative	Low-risk	SRR1790997
PANUUF	ZNF384r	Female	11.0384	0	60	0.058	positive	Low-risk	SRR1791012
PANWFB	ZNF384r	Female	17.2521	0	60	0	negative	Intermediate-risk	SRR1791044
PANWHJ	HHD	Male	3.09863	1	47.5397	0	negative	Intermediate-risk	SRR1791111
PANWHW	PAX5alt	Female	4.02192	0	60			Low-risk	SRR1791046
PANWVW	BCR::ABL1	Male	2.95068	0	60	0.037	positive	Intermediate-risk	SRR1791099
PANWYH	PAX5alt	Male	4.89315	1	44.7452	0	negative	Low-risk	SRR4416303
PANXDB	KMT2Ar	Male	7.98904	0	60	1.8	positive	Low-risk	SRR1790986
PANXDR	HHD	Male	3.25753	0	60	0	negative	Low-risk	SRR1790999
PANYEJ	HHD	Male	1.86027	0	60	0.0023	negative	Low-risk	SRR1791100
PANYGB	MEF2Dr	Female	7.63836	1	43.4301	0	negative	Intermediate-risk	SRR1791027
PANYZE	PAX5alt	Female	4.05205	1	41.8192	0	negative	Low-risk	SRR1791036
PANZPJ	BCR::ABL1-like	Male	13.0301	1	30.6411	1.3	positive	Low-risk	SRR1791061
PANZXZ	ZNF384r	Male	13.274	0	60	0.015	positive	High-risk	SRR1791035
PAPAGK	PAX5alt	Female	2.33699	1	25.3479	0	negative	Intermediate-risk	SRR1791063
PAPAIZ	HHD	Female	6.45479	1	30.6411	0	negative	High-risk	SRR1791000
PAPAXK	PAX5alt	Male	9.56438	0	60	0.034	positive	Low-risk	SRR4416262
PAPBCI	ETV6::RUNX1-like	Male	9.93151	0	60	0.89	positive	Intermediate-risk	SRR1791083
PAPBES	HHD	Male	2.22466	0	60	0.11	positive	Intermediate-risk	SRR1791008
PAPBFN	HHD	Male	10.8932	1	41.2932	0.0072	negative	High-risk	SRR1791079
PAPBSY	TCF3::PBX1	Male	2.41918	1	2.53151	0.32	positive	Intermediate-risk	SRR1791073
PAPBZK	BCR::ABL1-like	Male	18.3918	1	12	0.04	positive	Intermediate-risk	SRR1791022
PAPCUR	TCF3::HLF	Female	3.00822	1	7.29863			High-risk	SRR1791005
PAPDKJ	ZNF384r	Male	3.96986	1	26.926	0	negative	Low-risk	SRR1790991
PAPDUF	HHD	Male	3.33425	1	39.1562	0.0071	negative	Low-risk	SRR1791048
PAPDUV	iAMP21	Female	5.4411	1	50.1041	0.48	positive	Low-risk	SRR1791077
PAPECF	ETV6::RUNX1	Female	2.15068	1	38.7288	0.059	positive	High-risk	SRR1791076
PAPEFH	BCR::ABL1-like	Female	6.96712	1	26.8274	0	negative	High-risk	SRR1791013
PAPEJN	ETV6::RUNX1	Male	3.09315	1	11.2438	0.017	positive	Low-risk	SRR1791055
PAPESW	HHD	Female	2.88767	1	36.8219	0.014	positive	Low-risk	SRR1791003
PAPEWB	BCR::ABL1-like	Female	7.13973	0	60	0	negative	Low-risk	SRR1791081
PAPFWH	BCR::ABL1-like	Female	16.7205	1	23.3753	3	positive	Intermediate-risk	SRR1791039
PAPFXN	HHD	Female	1.84384	0	38.137	0.001	negative	Low-risk	SRR1791095
PAPGFP	TCF3::HLF	Female	9.6411	1	28.2411	0	negative	Low-risk	SRR1791009
PAPGGT	PAX5alt	Male	14.4466	0	60	0	negative	Low-risk	SRR1791020
PAPGNC	BCR::ABL1-like	Female	15.4849	0	60	26	positive	Intermediate-risk	SRR1791091
PAPGYC	BCR::ABL1-like	Female	3.65753	1	38.9918	0.3	positive	Low-risk	SRR1791011
PAPHEK	BCR::ABL1	Female	8.73151	1	21.2712	11	positive	Intermediate-risk	SRR1791117
PAPHGD	PAX5alt	Male	1.78356	1	30.4438	0	negative	Low-risk	SRR1791034
PAPHJF	TCF3::PBX1	Female	6.87945	1	9.27123	0	negative	Low-risk	SRR1791007
PAPHPX	PAX5alt	Female	5.16986	0	60	1.6	positive	Low-risk	SRR4416300
PAPHZT	PAX5alt	Female	1.50959	0	60	0	negative	Low-risk	SRR1797066
PAPIGX	ZNF384r	Female	14.3315	0	21.1726			High-risk	SRR1791002
PAPIJM	HHD	Male	10.9014	0	39.5507	0	negative	Low-risk	SRR1797117
PAPIRZ	Others	Female	13.4027	1	22.5205	0	negative	Intermediate-risk	SRR1791074
PAPIYG	PAX5alt	Female	4.49589	0	60	0	negative	Low-risk	SRR4416280
PAPJHB	Others	Female	5.49315	1	41.4247	0.1	positive	Low-risk	SRR1790987
PAPJHR	ETV6::RUNX1-like	Male	11.0027	1	37.1178	0	negative	Low-risk	SRR1797115
PAPJIB	Others	Female	2.47397	1	27.9781	0	negative	Intermediate-risk	SRR1797096
PAPJXI	iAMP21	Female	8.90411	1	46.3233	0.029	positive	Low-risk	SRR1797077
PAPKNC	PAX5alt	Male	18.0795	1	32.2192	0	negative	Low-risk	SRR1791112
PAPKNJ	HHD	Female	4.32055	0	60	0	negative	Low-risk	SRR4416285
PAPLDL	iAMP21	Female	7.33425	1	17.8849	0.01	negative	Low-risk	SRR1791088
PAPLTZ	ETV6::RUNX1	Male	5.56164	1	43.4301	0.0013	negative	Low-risk	SRR1797091
PAPLUG	ETV6::RUNX1-like	Male	1.3863	1	25.7753	0	negative	Low-risk	SRR1797090
PAPMVB	ETV6::RUNX1	Male	1.91507	1	25.5123	1.8	positive	Intermediate-risk	SRR1797067
PAPMYD	TCF3::PBX1	Male	13.9808	1	16.3068	0.004	negative	Low-risk	SRR1797111
PAPNFY	HHD	Male	11.3726	1	35.6055	0.49	positive	Low-risk	SRR1797073
PAPNMY	iAMP21	Male	13.9973	1	28.9644	0.05	positive	Low-risk	SRR1797124
PAPNNX	ZNF384r	Male	15.0301	1	22.5534	0.002	negative	Low-risk	SRR1797079
PAPRCS	BCR::ABL1-like	Male	14.1014	1	11.6055	0.019	positive	Intermediate-risk	SRR1791075
PAPRFE	TCF3::PBX1	Female	2.57534	1	12.8548	0	negative	Low-risk	SRR1791093
PAPRMM	BCR::ABL1-like	Male	3.76438	1	3.84658	0	negative	Low-risk	SRR5115240
PAPSPN	BCR::ABL1-like	Male	11.4329	1	17.3589	0.0048	negative	High-risk	SRR1790985
PAPTAT	BCR::ABL1-like	Male	2.54247	0	60	0.0052	negative	Low-risk	SRR4416291
PAPTLM	TCF3::PBX1	Female	1.86027	1	17.4575	0.009	negative	Low-risk	SRR1791056
PAPVTA	HHD	Male	2.79452	1	33.2712	0.16	positive	Low-risk	SRR1791019
PAPZNK	PAX5alt	Female	10.0219	1	20.5479	0	negative	Intermediate-risk	SRR1791038
PAPZST	BCR::ABL1-like	Female	15.0438	1	5.62192	1.8	positive	Intermediate-risk	SRR1791030
PARACA	TCF3::PBX1	Male	2.66301	1	4.14247	0	negative	Low-risk	SRR1797076
PARAKF	ETV6::RUNX1	Female	8.3589	1	35.7699	0	negative	Low-risk	SRR1791071
PARAPE	PAX5alt	Female	3.22192	0	60	0	negative	Low-risk	SRR4416293
PARARJ	PAX5alt	Female	3.09315	1	13.0521	0	negative	Low-risk	SRR1791113
PARBGL	HHD	Female	3.25205	1	47.4411	0.056	positive	Low-risk	SRR4416289
PARBRK	HHD	Female	7.22192	1	3.25479	0	negative	High-risk	SRR1791103
PARBVI	BCR::ABL1-like	Female	13.5562	1	31.4959	0.12	positive	Low-risk	SRR1797118
PARCHB	HHD	Male	2.15616	1	26.3342	0	negative	Low-risk	SRR1797065
PARDWE	BCR::ABL1-like	Male	18.3151	1	12.1315	0.009	negative	Low-risk	SRR1791060
PARDWN	PAX5alt	Female	1.96986	0	60	0	negative	Low-risk	SRR4416296
PARFLV	BCR::ABL1-like	Male	16.1808	1	9.63288	0.57	positive	Intermediate-risk	SRR1791026
PARFTR	TCF3::PBX1	Male	5.8274	1	9.33699	0	negative	Low-risk	SRR1797129
PARFWD	PAX5alt	Male	1.24932	0	60	0	negative	Intermediate-risk	SRR4416276
PARGML	TCF3::PBX1	Female	2.16164	1	3.8137	0	negative	Low-risk	SRR1791072
PARIAD	TCF3::PBX1	Male	1.63288	1	11.1452	0	negative	Low-risk	SRR1797095
PARJLA	PAX5alt	Male	9.92055	0	60	0	negative	Low-risk	SRR4416274
PARJSR	HHD	Male	11.2137	1	19.3315	0	negative	High-risk	SRR1791078
PARJZZ	PAX5alt	Male	4.2137	1	26.137	0	negative	Low-risk	SRR1797112
PARLAF	ETV6::RUNX1	Male	3.96986	1	20.3178	0	negative	High-risk	SRR1797127
PARLEK	KMT2Ar	Female	8.80822	1	26.2685	2	positive	Intermediate-risk	SRR1791090
PARMSP	Others	Male	17.9589	1	14.4986	0.2	positive	Intermediate-risk	SRR1797088
PARMXF	TCF3::PBX1	Female	4.01096	1	21.0411	0.024	positive	Low-risk	SRR1797072
PARNMF	ETV6::RUNX1	Female	2.80548	1	33.6	0.012	positive	Low-risk	SRR1797069
PARNSH	ZNF384r-like	Female	17.5863	1	33.6	0.11	positive	Intermediate-risk	SRR1797110
PARPNM	MEF2Dr	Female	13.537	1	3.8137	0	negative	Intermediate-risk	SRR1797063
PARPRW	TCF3::HLF	Female	15.011	1	12.3945	0	negative	Intermediate-risk	SRR1797104
PARPZJ	ETV6::RUNX1	Male	1.77534	1	13.7753	0	negative	Intermediate-risk	SRR1797105
PARSGC	HHD	Male	3.10411	1	30.6411	0	negative	High-risk	SRR1791080
PARSLL	PAX5alt	Female	4.52603	0	60	0	negative	Low-risk	SRR4416290
PARSZH	iAMP21	Female	12.9288	1	32.9096	0	negative	High-risk	SRR1797125
PARTJL	Others	Female	2.90411	1	16.7342	0	negative	Intermediate-risk	SRR1797130
PARTKL	HHD	Female	2.98356	1	26.4658	0.12	positive	High-risk	SRR1797120
PARUAT	PAX5alt	Female	2.49863	1	57.863	0.19	positive	Low-risk	SRR4416297
PARUBK	KMT2Ar	Female	12.6055	1	13.1178	0.79	positive	Low-risk	SRR1797108
PARUFL	Others	Female	4.59452	1	37.9726	0.0031	negative	Low-risk	SRR4416281
PARUGP	TCF3::PBX1	Male	2.07945	1	7.33151	0.14	positive	Intermediate-risk	SRR1791084
PARUNW	PAX5alt	Female	1.37808	1	32.1205			Low-risk	SRR4416258
PARUYU	PAX5alt	Male	11.0247	0	60	0	negative	Low-risk	SRR4416272
PARVWD	PAX5alt	Male	17.4658	1	8.28493	0	negative	Low-risk	SRR1797098
PARWRJ	PAX5alt	Female	1.04932	0	60	0	negative	Low-risk	SRR4416267
PARWVN	TCF3::PBX1	Female	2.31507	1	34.1918	0.0045	negative	Low-risk	SRR1791085
PARXCD	PAX5alt	Female	14.3753	0	43.5945	0	negative	Low-risk	SRR4416284
PARXMC	ETV6::RUNX1	Female	6.92055	1	22.0932	0	negative	Intermediate-risk	SRR1797086
PARYAJ	Others	Male	1.16438	1	47.3753	1	positive	Low-risk	SRR4416266
PARZYX	PAX5alt	Male	11.4082	0	60	0	negative	Low-risk	SRR4416259
PASCIU	PAX5alt	Male	2.17808	1	24.1644	0	negative	Low-risk	SRR1797087
PASDYK	HHD	Female	3.58904	1	17.0959	0.04	positive	Low-risk	SRR1797064
PASEVJ	BCR::ABL1-like	Female	11.1945	1	22.2904	0.032	positive	Low-risk	SRR1797100
PASFXA	TCF3::PBX1	Female	6.50411	1	14.9589	0	negative	Intermediate-risk	SRR1791101
PASHUI	iAMP21	Male	5.10959	1	18.8712	0	negative	Low-risk	SRR1797082
PASIGB	PAX5alt	Female	2.61918	0	60	0	negative	Low-risk	SRR4416292
PASILP	PAX5alt	Male	9.93699	1	34.8164	0	negative	Low-risk	SRR4416271
PASKAY	TCF3::PBX1	Male	1.60274	1	10.2575	0	negative	Intermediate-risk	SRR1791109
PASKHT	TCF3::PBX1	Male	12.4986	1	18.0822	0.007	negative	Low-risk	SRR1797074
PASLCJ	PAX5alt	Female	1.04932	1	40.1096	0	negative	Low-risk	SRR4416279
PASLMB	PAX5alt	Male	5.63562	1	24.3945	0.0051	negative	Low-risk	SRR4416270
PASMGZ	PAX5alt	Female	4.50959	0	60	0	negative	Low-risk	SRR4416283
PASNJI	BCR::ABL1-like	Male	3.75342	0	60	0.0054	negative	Low-risk	SRR4416278
PASREU	BCR::ABL1-like	Female	1.86849	0	60	0	negative	Low-risk	SRR4416269
PASRWZ	PAX5alt	Female	5.00274	0	60	0	negative	Low-risk	SRR4416263
PASRYW	PAX5alt	Male	15.5726	0	60	0	negative	Low-risk	SRR4416298
PASSXJ	PAX5alt	Male	3.6411	1	10.6192	0.0064	negative	High-risk	SRR1797078
PASTSR	PAX5alt	Male	10.4466	0	60	0	negative	Low-risk	SRR4416301
PASTYT	PAX5alt	Male	3.03014	0	60	0	negative	Low-risk	SRR4416257
PASUBW	MEF2Dr	Male	13.9671	1	11.0466	0.036	positive	High-risk	SRR1791059
PASUWG	PAX5alt	Male	6.02466	0	60	0	negative	Low-risk	SRR4416288
PASXFY	PAX5alt	Female	2.6	0	60	0	negative	Low-risk	SRR4416265
PASXZH	BCR::ABL1-like	Male	3.23836	0	60	0	negative	Low-risk	SRR4416286
PASYGM	TCF3::PBX1	Female	7.53425	1	10.3233	0	negative	Low-risk	SRR1797085
PATAAH	PAX5_P80R	Male	18.0932	0	60	0	negative	Low-risk	SRR4416302
PATCJJ	PAX5_P80R	Female	10.3479	0	60	0	negative	Low-risk	SRR4416299
PATCTI	TCF3::PBX1	Male	6.6137	1	11.9342	0.18	positive	Low-risk	SRR1791066
PATELK	PAX5alt	Female	2.33151	1	16.8329	0	negative	Low-risk	SRR4416287
PATEVE	MEF2Dr	Male	7.55616	0	60	0	negative	Low-risk	SRR4416277
PATTEE	MEF2Dr	Female	13.7562	1	3.22192	0	negative	High-risk	SRR1791014

## Sheet: Additional File 1.c
Additional File 1.c Genes significantly associated with 5-year EFS in both cohorts in the Univariate Cox Proportional Hazard analyses. lncRNAs included in surviBALL after ALASSO are highlighted in bold.
	C1			C2			Biotype	idents	chr	start	end
GeneID	Hazard Ratio	p-value	C-index	Hazard Ratio	p-value	C-index
lnckb.100540	1.1	0.0096	0.679365	1.2	0.0032	0.665394	lncRNA	lnckb.100540	chr11	64537525	64538246
lnckb.101203	1.1	0.0019	0.695238	1.5	0.0024	0.662214	lncRNA	lnckb.101203	chr12	56073489	56075129
lnckb.101410	1.1	0.00041	0.812698	1.3	0.0059	0.620229	lncRNA	lnckb.101410	chr12	98416968	98418593
lnckb.102425	1.1	0.009	0.696825	1.1	0.001	0.633588	lncRNA	lnckb.102425	chr14	75363954	75370376
lnckb.106808	1.1	0.0031	0.777778	1.1	0.0014	0.62341	lncRNA	lnckb.106808	chr3	40658063	40681684
lnckb.10773	1.1	0.0053	0.746032	1.1	0.00027	0.767176	lncRNA	LOC105369628	chr12	6393358	6395074
lnckb.1611	1.1	0.0014	0.536508	1.7	6.5e-05	0.802163	lncRNA	LOC107984956	chr1	52141203	52141818
lnckb.16306	1.1	0.0024	0.525397	1.1	0.0012	0.648855	protein_coding	BDKRB1	chr14	96256210	96264763
lnckb.32044	1.1	0.00079	0.715873	1.1	0.0033	0.677481	lncRNA	CATIP-AS1	chr2	218366665	218367902
lnckb.33675	1.1	0.0038	0.788889	1.2	0.0095	0.590331	protein_coding	OCSTAMP	chr20	46541031	46551930
lnckb.34809	1.1	0.0015	0.703175	1.9	0.00064	0.589059	lncRNA	LOC105372813	chr21	41668949	41672656
lnckb.60214	1.1	0.0029	0.838095	1.2	0.0081	0.588422	lncRNA	CATG00000004759.1	chr11	9599978	9601519
lnckb.61133	1.1	0.0048	0.604762	1.3	0.00027	0.611323	lncRNA	CATG00000021801.1	chr14	87998751	87999307
lnckb.61426	1.3	0.0048	0.636508	1.3	0.0028	0.566158	lncRNA	CATG00000027638.1	chr16	67393673	67394034
lnckb.62175	1.2	0.0063	0.761905	2.2	0.0011	0.632316	lncRNA	CATG00000039727.1	chr19	51461369	51461578
lnckb.62176	1.1	0.0026	0.606349	1.3	0.0037	0.690204	lncRNA	CATG00000039730.1	chr19	51468210	51469626
lnckb.62581	1.1	0.0023	0.796825	1.1	0.0031	0.636132	lncRNA	CATG00000046120.1	chr1	9233184	9234607
lnckb.63105	1.1	0.0088	0.592063	1.2	0.00085	0.652036	lncRNA	CATG00000054163.1	chr20	5612696	5613185
lnckb.63798	1.1	0.0094	0.633333	1.2	0.0096	0.555344	lncRNA	CATG00000066376.1	chr3	145684524	145684955
lnckb.64431	1.1	0.0084	0.51746	1.2	0.0028	0.660941	lncRNA	CATG00000078038.1	chr5	150160050	150162178
lnckb.65758	1.1	0.0089	0.588889	1.1	0.0044	0.553435	lncRNA	CATG00000099118.1	chr8	63166503	63166841
lnckb.66150	1.1	0.0033	0.652381	1.1	0.0027	0.596056	lncRNA	CATG00000106270.1	chr9	96137521	96138787
lnckb.66409	1.2	0.0015	0.669841	1.3	0.0066	0.550254	lncRNA	CATG00000110942.1	chrX	39755952	39756532
lnckb.67883	1.1	0.002	0.638095	11	0.0016	0.571883	lncRNA	lnc-DISP1-5	chr1	223040312	223050066
lnckb.69390	1.1	0.0077	0.62381	1.5	0.00056	0.744911	lncRNA	lnc-C1QTNF9-6	chr13	24400703	24401029
lnckb.69962	1.1	0.0065	0.552381	4.8	0.0019	0.574427	lncRNA	lnc-BEGAIN-1	chr14	100587775	100589326
lnckb.7098	1.1	0.0099	0.607937	1.1	7.3e-05	0.69084	protein_coding	CALHM3	chr10	103472804	103479240
lnckb.71526	1.1	0.0055	0.714286	1.5	0.00028	0.711196	lncRNA	lnc-SIGLEC7-2	chr19	51186982	51187795
lnckb.74203	1.2	0.0031	0.606349	3	0.0072	0.569338	lncRNA	lnc-FBXL7-6	chr5	15450701	15451811
lnckb.76908	1.1	0.0021	0.75873	1.1	0.0061	0.613868	lncRNA	lnc-CXorf21-1	chrX	30630157	30630470
lnckb.7956	1.1	0.003	0.738095	1.1	0.0061	0.542621	protein_coding	PRKCDBP	chr11	6318946	6322361
lnckb.80793	1.1	0.00022	0.693651	1.2	0.0098	0.617048	lncRNA	NONHSAG064427.1	chr11	128884850	128885829
lnckb.83321	1.2	0.00014	0.87619	1.4	0.004	0.607506	lncRNA	NONHSAG107984.1	chr15	32441018	32441680
lnckb.83479	1.1	0.0085	0.630159	1.1	0.0024	0.641221	lncRNA	NONHSAG070386.1	chr15	63891676	63892983
lnckb.8576	1.1	0.0048	0.696825	1.2	0.00075	0.624046	lncRNA	CTD-2589M5.5	chr11	46238382	46239267
lnckb.87656	1.1	0.00089	0.614286	2.3	0.0021	0.596692	lncRNA	NONHSAG082170.1	chr20	4434275	4436018
lnckb.88076	1.1	0.0052	0.647619	1.6	0.00032	0.742366	lncRNA	NONHSAG082564.1	chr20	50476582	50477487
lnckb.88463	1.1	0.00031	0.828571	1.1	0.0095	0.674936	lncRNA	NONHSAG083449.1	chr21	38980199	38981032
lnckb.90374	1.1	0.0019	0.679365	1.1	0.0021	0.622774	lncRNA	NONHSAG089003.1	chr4	35839961	35840902
lnckb.90395	1.1	0.0042	0.750794	1.3	0.0028	0.685751	lncRNA	NONHSAG088259.1	chr4	37775330	37805394
lnckb.91409	1.1	0.0062	0.671429	1.4	0.0045	0.529898	lncRNA	NONHSAG089943.1	chr5	2040872	2042976
lnckb.94007	1.1	0.0076	0.468254	2.1	0.0041	0.594148	lncRNA	NONHSAG095937.1	chr6	163358710	163359900
lnckb.94520	1.2	0.0038	0.673016	1.3	0.0027	0.577608	lncRNA	NONHSAG097657.1	chr7	16082284	16082579
lnckb.95536	1.1	0.0072	0.626984	2	0.002	0.596692	lncRNA	NONHSAG099989.1	chr8	19874661	19875915
lnckb.96573	1.1	0.0065	0.595238	3.2	0.0061	0.557888	lncRNA	NONHSAG099830.1	chr8	142597673	142600628
lnckb.9684	1.1	0.0012	0.609524	1.4	0.0058	0.594148	misc_RNA	Y_RNA	chr11	88099995	88100105
lnckb.97859	1.1	0.0068	0.520635	1.3	0.006	0.592875	lncRNA	NONHSAG104296.1	chrX	84802181	84803086
lnckb.98756	1.1	0.007	0.711111	1.1	0.0092	0.660941	lncRNA	lnckb.98756	chr1	87389618	87390590

## Sheet: Additional File 1.d
Additional File 1.d 5-year EFS Cox proportional hazards analyses to test clinical variables in C1 + C2 integrated cohort.
Type of analysis	Variable (catergory)		HR	lower 0.95 CI	upper 0.95 CI	P value		Concordance
Univariate Cox proportional hazards analyses	surviBALL predicted risk		2.685	2.007	3.592	2.86 x 10-11*		0.808
	surviBALL predicted group (Low-risk ref.; n = 85)	Intermediate-risk (n = 24)	2.234	0.534	9.349	0.271	1.96 x 10-8*	0.789
		High-risk (n = 13)	24.616	8.433	71.852	4.6 x 10-9*
	Age at diagnosis		1.001	0.908	1.104	0.987		0.489
	Sex (male)		0.788	0.32	1.939	0.604		0.532
	Subtype (HHD ref. n = 33)	BCR::ABL1 (n = 2)	5.50666	0.64129	47.285	0.1199	0.02*	0.718
		BCR::ABL1-like (n = 4)	5.42322	1.04774	28.071	0.044*
		DUX4r (n = 17)	0.39688	0.04636	3.397	0.3989
		ETV6::RUNX1 (n = 23)	0.27222	0.0318	2.33	0.235
		Others (n = 29)	0.92231	0.24765	3.435	0.904
		iAMP21 (n = 5)	2.96864	0.57542	15.316	0.1937
		KMT2Ar (n = 6)	2.82894	0.54813	14.6	0.2143
		ZNF384r (n = 3)	2.50783	0.29268	21.489	0.4015
Multivariate Cox proportional hazards analysis	surviBALL predicted risk		2.9775	2.00588	4.42	6.17 x 10-8*	2.82 x 10-7*	0.85
	Subtype (HHD ref. n = 33)	BCR::ABL1 (n = 2)	5.3756	0.41051	70.392	0.2
		BCR::ABL1-like (n = 4)	7.2778	0.93313	56.762	0.0582
		DUX4r (n = 17)	1.0249	0.1052	9.984	0.9831
		ETV6::RUNX1 (n = 23)	0.6455	0.06832	6.098	0.7024
		Others (n = 29)	0.8912	0.23381	3.397	0.8661
		iAMP21 (n = 5)	1.9915	0.37739	10.509	0.417
		KMT2Ar (n = 6)	2.001	0.37899	10.565	0.4139
		ZNF384r (n = 3)	0.2429	0.02329	2.534	0.2369
	surviBALL predicted group (Low-risk ref.; n = 85)	Intermediate-risk (n = 24)	3.2508	0.6987	15.125	0.133	2.67 x 10-6*	0.846
		High-risk (n = 13)	30.9572	8.39993	114.09	2.50 x 10-7*
	Subtype (HHD ref. n = 33)	BCR::ABL1 (n = 2)	5.9431	0.5833	60.553	0.13237
		BCR::ABL1-like (n = 4)	11.0889	1.7788	69.127	0.010*
		DUX4r (n = 17)	0.891	0.09504	8.352	0.91946
		ETV6::RUNX1 (n = 23)	0.526	0.05614	4.927	0.57351
		Others (n = 29)	0.5564	0.14644	2.114	0.38936
		iAMP21 (n = 5)	1.156	0.21621	6.181	0.86541
		KMT2Ar (n = 6)	0.8975	0.16668	4.833	0.8998
		ZNF384r (n = 3)	1.1232	0.12725	9.914	0.91675

## Sheet: Additional File 1.e
Additional File 1.e 5-year EFS Cox proportional hazards analyses to test clinical variables in the TARGET validation cohort.
Type of analysis	Variable (catergory)		HR	lower 0.95 CI	upper 0.95 CI	P value		Concordance
Univariate Cox proportional hazards analyses	surviBALL predicted risk		1.83 x 1011	1.03 x 105	3.28 x 1017	4.13 x 10-4*		0.593
	surviBALL predicted group (Low-risk ref.; n = 124)	Intermediate-risk (n = 35)	2.025	1.296	3.161	0.002*	7.94 x 10-4*	0.588
		High-risk (n = 18)	2.422	1.381	4.247	0.002*
	Age at diagnosis		1.027	0.989	1.065	0.156		0.545
	Sex (male; n = 88)		1.147	0.793	1.659	0.465		0.523
	Subtype (HHD ref.; n = 27)	BCR::ABL1 (n = 5)	3.2937	1.0801	10.044	0.036*	6.92 x 10-11*	0.707
		BCR::ABL1-like (n = 24)	1.7987	0.8774	3.687	0.101
		Others (n = 13)	1.9488	0.8839	4.297	0.098
		ETV6::RUNX1 (n = 11)	3.1433	1.4178	6.969	0.005*
		ETV6::RUNX1-like (n = 4)	1.4842	0.4263	5.167	0.535
		iAMP21 (n = 8)	1.6053	0.6167	4.179	0.332
		KMT2Ar (n = 3)	1.9018	0.4318	8.377	0.395
		MEF2Dr (n = 5)	2.9093	0.9569	8.846	0.06
		PAX5_alt (n = 43)	0.8388	0.4203	1.674	0.618
		TCF3::HLF (n = 3)	7.7679	2.1922	27.524	0.001*
		TCF3::PBX1 (n = 18)	11.9862	5.691	25.245	6.34 x 10-11*
		ZNF384r (n = 13)	0.255	0.0579	1.123	0.071
	MRD +29 (positive > 0.01; n = 58)		1.464	1	2.142	0.049*		0.538
Multivariate Cox proportional hazards analysis	MRD +29 (positive > 0.01; n = 58)		1.495	0.967	2.312	0.07	1.16 x 10-10*	0.712
	Subtype (HHD ref.; n = 27)	BCR::ABL1 (n = 5)	2.4449	0.76959	7.767	0.12955
		BCR::ABL1-like (n = 24)	1.8138	0.87999	3.739	0.10663
		Others (n = 13)	1.8869	0.85505	4.164	0.1159
		ETV6::RUNX1 (n = 11)	2.9081	1.30411	6.485	0.009*
		ETV6::RUNX1-like (n = 4)	1.3965	0.40039	4.871	0.60029
		iAMP21 (n = 8)	1.2596	0.46773	3.392	0.64794
		KMT2Ar (n = 3)	1.4076	0.30964	6.399	0.65812
		MEF2Dr (n = 5)	3.1642	1.03554	9.669	0.043*
		PAX5_alt (n = 43)	0.8715	0.43221	1.757	0.70081
		TCF3::HLF (n = 3)	6.1651	1.37188	27.705	0.018*
		TCF3::PBX1 (n = 18)	12.3856	5.86471	26.157	4.18 x 10-11*
		ZNF384r (n = 13)	0.2324	0.05246	1.029	0.05459
	surviBALL predicted group (Low-risk ref.; n = 124)	Intermediate-risk (n = 35)	2.1408	1.29842	3.5298	0.003*	5.16 x 10-14*	0.746
		High-risk (n = 18)	4.2776	2.24663	8.1447	9.71 x 10-6*
	Subtype (HHD ref.; n = 27)	BCR::ABL1 (n = 5)	2.464	0.75505	8.0406	0.135081
		BCR::ABL1-like (n = 24)	2.1063	1.01767	4.3593	0.045*
		Others (n = 13)	2.4274	1.07255	5.4937	0.033*
		ETV6::RUNX1 (n = 11)	2.6037	1.17075	5.7907	0.019*
		ETV6::RUNX1-like (n = 4)	1.552	0.43501	5.5371	0.498213
		iAMP21 (n = 8)	1.8101	0.69311	4.7272	0.225687
		KMT2Ar (n = 3)	2.2856	0.51108	10.2213	0.279412
		MEF2Dr (n = 5)	2.6661	0.85578	8.3061	0.090771
		PAX5_alt (n = 43)	1.1597	0.56434	2.383	0.686878
		TCF3::HLF (n = 3)	9.1251	2.53998	32.783	7.03 x 10-4*
		TCF3::PBX1 (n = 18)	17.758	8.10455	38.9096	6.56 x 10-13*
		ZNF384r (n = 13)	0.1869	0.04212	0.8289	0.027*
	surviBALL predicted group (Low-risk ref.; n = 124)	Intermediate-risk (n = 35)	1.98	1.19	3.297	0.009*	4.05 x 10-13*	0.756
		High-risk (n = 18)	4.033	2.07	7.858	4.18 x 10-5*
	MRD +29 (positive > 0.01; n = 58)		1.356	0.871	2.113	0.178
	Subtype (HHD ref.; n = 27)	BCR::ABL1 (n = 5)	2.0436	0.61137	6.831	0.246
		BCR::ABL1-like (n = 24)	2.111	1.01471	4.3918	0.046*
		Others (n = 13)	2.3404	1.03442	5.295	0.041*
		ETV6::RUNX1 (n = 11)	2.3825	1.05397	5.3857	0.037*
		ETV6::RUNX1-like (n = 4)	1.4253	0.39655	5.1229	0.587
		iAMP21 (n = 8)	1.571	0.58728	4.2027	0.368
		KMT2Ar (n = 3)	1.8097	0.39319	8.329	0.446
		MEF2Dr (n = 5)	2.8614	0.91702	8.9282	0.07
		PAX5_alt (n = 43)	1.1682	0.56273	2.4251	0.677
		TCF3::HLF (n = 3)	7.7964	1.7043	35.6647	0.008*
		TCF3::PBX1 (n = 18)	17.7411	8.09533	38.88	6.76 x 10-13*
		ZNF384r (n = 13)	0.1751	0.03901	0.7863	0.023*

## Sheet: Additional File 1.f
Additional File 1.f Significant correlations for each candidate lncRNA with every protein coding gene minimally expressed in C1+C2.
Protein coding gene in the correlation					lncRNA in the correlation					Pearson's r-value	p-value
GeneID	idents	chr	start	end	GeneID	idents	chr	start	end
lnckb.1062	TINAGL1	chr1	31576384	31587906	lnckb.32044	CATIP-AS1	chr2	218366665	218367902	0.534	2.28149e-10
lnckb.10852	CLEC4C	chr12	7724279	7749473	lnckb.32044	CATIP-AS1	chr2	218366665	218367902	0.583	1.9349e-12
lnckb.10903	M6PR	chr12	8940262	8949977	lnckb.32044	CATIP-AS1	chr2	218366665	218367902	0.504	3.20792e-09
lnckb.12042	GNS	chr12	64713227	64759446	lnckb.32044	CATIP-AS1	chr2	218366665	218367902	0.57	7.36344e-12
lnckb.13010	CAMKK2	chr12	121237692	121298308	lnckb.32044	CATIP-AS1	chr2	218366665	218367902	0.528	3.98852e-10
lnckb.13021	ORAI1	chr12	121626550	121643440	lnckb.32044	CATIP-AS1	chr2	218366665	218367902	0.544	9.70029e-11
lnckb.13489	GJA3	chr13	20138250	20161565	lnckb.32044	CATIP-AS1	chr2	218366665	218367902	0.515	1.31079e-09
lnckb.13660	CDX2	chr13	27960918	27969368	lnckb.32044	CATIP-AS1	chr2	218366665	218367902	0.567	9.37539e-12
lnckb.14617	KDELC1	chr13	102784281	102799054	lnckb.32044	CATIP-AS1	chr2	218366665	218367902	0.543	1.07132e-10
lnckb.14945	RNASE6	chr14	20780956	20785632	lnckb.32044	CATIP-AS1	chr2	218366665	218367902	0.523	6.66693e-10
lnckb.14947	RNASE1	chr14	20801352	20813302	lnckb.32044	CATIP-AS1	chr2	218366665	218367902	0.599	3.27738e-13
lnckb.15013	SLC7A7	chr14	22771810	22829859	lnckb.32044	CATIP-AS1	chr2	218366665	218367902	0.592	7.00773e-13
lnckb.17433	CGNL1	chr15	57376245	57555850	lnckb.32044	CATIP-AS1	chr2	218366665	218367902	0.578	3.26494e-12
lnckb.18262	FES	chr15	90884421	90895776	lnckb.32044	CATIP-AS1	chr2	218366665	218367902	0.708	0
lnckb.18822	ECI1	chr16	2238712	2251601	lnckb.32044	CATIP-AS1	chr2	218366665	218367902	0.525	5.18492e-10
lnckb.194	WRAP73	chr1	3630552	3650107	lnckb.32044	CATIP-AS1	chr2	218366665	218367902	0.501	4.04064e-09
lnckb.19992	KIFC3	chr16	57757307	57863053	lnckb.32044	CATIP-AS1	chr2	218366665	218367902	0.535	2.12559e-10
lnckb.20135	TPPP3	chr16	67389771	67393535	lnckb.32044	CATIP-AS1	chr2	218366665	218367902	0.529	3.85173e-10
lnckb.21207	CD68	chr17	7579487	7582111	lnckb.32044	CATIP-AS1	chr2	218366665	218367902	0.552	4.48894e-11
lnckb.22885	C17orf82	chr17	61411751	61413280	lnckb.32044	CATIP-AS1	chr2	218366665	218367902	0.562	1.56783e-11
lnckb.23285	TRIM47	chr17	75874114	75878599	lnckb.32044	CATIP-AS1	chr2	218366665	218367902	0.517	1.1276e-09
lnckb.23315	SPHK1	chr17	76376326	76395363	lnckb.32044	CATIP-AS1	chr2	218366665	218367902	0.555	3.22218e-11
lnckb.23395	SYNGR2	chr17	78168545	78173527	lnckb.32044	CATIP-AS1	chr2	218366665	218367902	0.519	9.22316e-10
lnckb.23571	PCYT2	chr17	81900965	81911477	lnckb.32044	CATIP-AS1	chr2	218366665	218367902	0.504	3.31917e-09
lnckb.25160	CFD	chr19	859239	867960	lnckb.32044	CATIP-AS1	chr2	218366665	218367902	0.626	1.28786e-14
lnckb.25526	TRAPPC5	chr19	7679886	7688480	lnckb.32044	CATIP-AS1	chr2	218366665	218367902	0.621	2.30926e-14
lnckb.25995	TMEM38A	chr19	16661127	16692322	lnckb.32044	CATIP-AS1	chr2	218366665	218367902	0.506	2.81403e-09
lnckb.26065	IFI30	chr19	18171157	18178663	lnckb.32044	CATIP-AS1	chr2	218366665	218367902	0.517	1.12196e-09
lnckb.26890	PHLDB3	chr19	43472505	43506759	lnckb.32044	CATIP-AS1	chr2	218366665	218367902	0.536	2.076e-10
lnckb.27295	SIGLEC11	chr19	49948993	49961209	lnckb.32044	CATIP-AS1	chr2	218366665	218367902	0.517	1.06276e-09
lnckb.28733	CYS1	chr2	10054837	10082763	lnckb.32044	CATIP-AS1	chr2	218366665	218367902	0.523	6.51578e-10
lnckb.29203	HEATR5B	chr2	36968383	37084384	lnckb.32044	CATIP-AS1	chr2	218366665	218367902	0.542	1.16066e-10
lnckb.29353	ABCG5	chr2	43806154	43838865	lnckb.32044	CATIP-AS1	chr2	218366665	218367902	0.53	3.39071e-10
lnckb.30448	LIMS1	chr2	108534355	108687246	lnckb.32044	CATIP-AS1	chr2	218366665	218367902	0.535	2.14222e-10
lnckb.30486	LIMS4	chr2	110387196	110473075	lnckb.32044	CATIP-AS1	chr2	218366665	218367902	0.674	0
lnckb.31902	IDH1	chr2	208236200	208255143	lnckb.32044	CATIP-AS1	chr2	218366665	218367902	0.539	1.46111e-10
lnckb.3504	TSTD1	chr1	161037631	161038984	lnckb.32044	CATIP-AS1	chr2	218366665	218367902	0.519	9.27259e-10
lnckb.35261	AIFM3	chr22	20965130	20981360	lnckb.32044	CATIP-AS1	chr2	218366665	218367902	0.646	8.88178e-16
lnckb.35694	HMOX1	chr22	35368765	35394214	lnckb.32044	CATIP-AS1	chr2	218366665	218367902	0.515	1.28126e-09
lnckb.35980	NAGA	chr22	42057927	42070870	lnckb.32044	CATIP-AS1	chr2	218366665	218367902	0.527	4.39869e-10
lnckb.36548	CAMK1	chr3	9757343	9770575	lnckb.32044	CATIP-AS1	chr2	218366665	218367902	0.523	6.2798e-10
lnckb.3682	SLC19A2	chr1	169463671	169485970	lnckb.32044	CATIP-AS1	chr2	218366665	218367902	0.521	7.70079e-10
lnckb.36893	GLB1	chr3	32996608	33097230	lnckb.32044	CATIP-AS1	chr2	218366665	218367902	0.506	2.67974e-09
lnckb.37289	MON1A	chr3	49908869	49930012	lnckb.32044	CATIP-AS1	chr2	218366665	218367902	0.552	4.30684e-11
lnckb.37310	HYAL2	chr3	50312596	50324691	lnckb.32044	CATIP-AS1	chr2	218366665	218367902	0.601	2.52243e-13
lnckb.37381	TWF2	chr3	52228610	52239167	lnckb.32044	CATIP-AS1	chr2	218366665	218367902	0.513	1.52002e-09
lnckb.38728	RAP2B	chr3	153160746	153188190	lnckb.32044	CATIP-AS1	chr2	218366665	218367902	0.519	8.74385e-10
lnckb.38896	GOLIM4	chr3	168004526	168096535	lnckb.32044	CATIP-AS1	chr2	218366665	218367902	0.515	1.26541e-09
lnckb.4014	RGS18	chr1	192158462	192187172	lnckb.32044	CATIP-AS1	chr2	218366665	218367902	0.606	1.46549e-13
lnckb.43905	SHROOM1	chr5	132821646	132831626	lnckb.32044	CATIP-AS1	chr2	218366665	218367902	0.553	4.15605e-11
lnckb.44046	WNT8A	chr5	138077367	138092900	lnckb.32044	CATIP-AS1	chr2	218366665	218367902	0.575	4.19709e-12
lnckb.44132	CD14	chr5	140617684	140639365	lnckb.32044	CATIP-AS1	chr2	218366665	218367902	0.69	0
lnckb.44423	ANXA6	chr5	151100706	151157882	lnckb.32044	CATIP-AS1	chr2	218366665	218367902	0.52	8.40919e-10
lnckb.45261	PPP1R3G	chr6	5085486	5087221	lnckb.32044	CATIP-AS1	chr2	218366665	218367902	0.572	6.19327e-12
lnckb.45570	MBOAT1	chr6	20099684	20212464	lnckb.32044	CATIP-AS1	chr2	218366665	218367902	0.543	1.04406e-10
lnckb.46492	PLA2G7	chr6	46697908	46735836	lnckb.32044	CATIP-AS1	chr2	218366665	218367902	0.618	3.19744e-14
lnckb.49846	RAC1	chr7	6374176	6405128	lnckb.32044	CATIP-AS1	chr2	218366665	218367902	0.503	3.41006e-09
lnckb.50782	GUSB	chr7	65960538	65982314	lnckb.32044	CATIP-AS1	chr2	218366665	218367902	0.575	4.30411e-12
lnckb.51291	ARPC1B	chr7	99374249	99394801	lnckb.32044	CATIP-AS1	chr2	218366665	218367902	0.551	4.60556e-11
lnckb.51411	PLOD3	chr7	101205976	101217730	lnckb.32044	CATIP-AS1	chr2	218366665	218367902	0.515	1.29407e-09
lnckb.51627	CAV2	chr7	116499601	116508541	lnckb.32044	CATIP-AS1	chr2	218366665	218367902	0.504	3.21665e-09
lnckb.51630	CAV1	chr7	116524785	116561185	lnckb.32044	CATIP-AS1	chr2	218366665	218367902	0.562	1.62925e-11
lnckb.5175	NLRP3	chr1	247411938	247449187	lnckb.32044	CATIP-AS1	chr2	218366665	218367902	0.538	1.66538e-10
lnckb.52898	DOK2	chr8	21908872	21913717	lnckb.32044	CATIP-AS1	chr2	218366665	218367902	0.551	4.8018e-11
lnckb.53566	TTPA	chr8	63058409	63086523	lnckb.32044	CATIP-AS1	chr2	218366665	218367902	0.547	6.9952e-11
lnckb.53655	SULF1	chr8	69466624	69660912	lnckb.32044	CATIP-AS1	chr2	218366665	218367902	0.585	1.47971e-12
lnckb.56166	SLC35D2	chr9	96313437	96383711	lnckb.32044	CATIP-AS1	chr2	218366665	218367902	0.62	2.53131e-14
lnckb.56485	SUSD1	chr9	112031330	112175520	lnckb.32044	CATIP-AS1	chr2	218366665	218367902	0.527	4.61277e-10
lnckb.57222	FBXW5	chr9	136940433	136944774	lnckb.32044	CATIP-AS1	chr2	218366665	218367902	0.515	1.28984e-09
lnckb.6882	ENTPD1	chr10	95710901	95877266	lnckb.32044	CATIP-AS1	chr2	218366665	218367902	0.548	6.30351e-11
lnckb.7736	CD151	chr11	832924	839831	lnckb.32044	CATIP-AS1	chr2	218366665	218367902	0.538	1.58262e-10
lnckb.8391	DEPDC7	chr11	33015864	33033666	lnckb.32044	CATIP-AS1	chr2	218366665	218367902	0.534	2.32109e-10
lnckb.8409	LMO2	chr11	33858572	33892289	lnckb.32044	CATIP-AS1	chr2	218366665	218367902	0.563	1.42957e-11
lnckb.8819	MRPL16	chr11	59806135	59810872	lnckb.32044	CATIP-AS1	chr2	218366665	218367902	0.515	1.25275e-09
lnckb.9272	CORO1B	chr11	67435510	67443821	lnckb.32044	CATIP-AS1	chr2	218366665	218367902	0.514	1.37193e-09
lnckb.10175	MCAM	chr11	119308274	119318356	lnckb.61426	CATG00000027638.1	chr16	67393673	67394034	0.708	0
lnckb.11487	ENDOU	chr12	47709734	47725572	lnckb.61426	CATG00000027638.1	chr16	67393673	67394034	0.608	1.10578e-13
lnckb.11511	OR10AD1	chr12	48202339	48203292	lnckb.61426	CATG00000027638.1	chr16	67393673	67394034	0.529	3.65362e-10
lnckb.11770	LOC107984512	chr12	54005201	54008751	lnckb.61426	CATG00000027638.1	chr16	67393673	67394034	0.622	1.9984e-14
lnckb.11912	SDR9C7	chr12	56923154	56934405	lnckb.61426	CATG00000027638.1	chr16	67393673	67394034	0.618	3.5083e-14
lnckb.11939	INHBE	chr12	57455313	57458008	lnckb.61426	CATG00000027638.1	chr16	67393673	67394034	0.526	4.79109e-10
lnckb.13578	C1QTNF9B-AS1	chr13	23888872	23897388	lnckb.61426	CATG00000027638.1	chr16	67393673	67394034	0.6	2.90878e-13
lnckb.14384	LOC101927216	chr13	80041683	80074790	lnckb.61426	CATG00000027638.1	chr16	67393673	67394034	0.539	1.45535e-10
lnckb.14622	SLC10A2	chr13	103043998	103066846	lnckb.61426	CATG00000027638.1	chr16	67393673	67394034	0.561	1.88298e-11
lnckb.14965	TMEM253	chr14	21098836	21103759	lnckb.61426	CATG00000027638.1	chr16	67393673	67394034	0.517	1.07949e-09
lnckb.1517	DMBX1	chr1	46489836	46517993	lnckb.61426	CATG00000027638.1	chr16	67393673	67394034	0.694	0
lnckb.15296	SFTA3	chr14	36473260	36516396	lnckb.61426	CATG00000027638.1	chr16	67393673	67394034	0.761	0
lnckb.15306	MIPOL1	chr14	37197888	37579207	lnckb.61426	CATG00000027638.1	chr16	67393673	67394034	0.574	4.66871e-12
lnckb.15313	TTC6	chr14	37595199	37842628	lnckb.61426	CATG00000027638.1	chr16	67393673	67394034	0.53	3.53857e-10
lnckb.15918	VSX2	chr14	74239472	74262738	lnckb.61426	CATG00000027638.1	chr16	67393673	67394034	0.56	2.04428e-11
lnckb.16003	LOC105370579	chr14	77022960	77035652	lnckb.61426	CATG00000027638.1	chr16	67393673	67394034	0.598	3.53495e-13
lnckb.16728	OR4M2	chr15	22080527	22081610	lnckb.61426	CATG00000027638.1	chr16	67393673	67394034	0.531	3.06939e-10
lnckb.17083	PAK6	chr15	40239091	40277496	lnckb.61426	CATG00000027638.1	chr16	67393673	67394034	0.613	6.35048e-14
lnckb.17088	C15orf56	chr15	40248688	40253177	lnckb.61426	CATG00000027638.1	chr16	67393673	67394034	0.762	0
lnckb.17181	PLA2G4D	chr15	42067009	42094559	lnckb.61426	CATG00000027638.1	chr16	67393673	67394034	0.59	8.78408e-13
lnckb.17217	STRC	chr15	43599243	43619669	lnckb.61426	CATG00000027638.1	chr16	67393673	67394034	0.5	4.39575e-09
lnckb.17388	LOC107983981	chr15	52803752	53221654	lnckb.61426	CATG00000027638.1	chr16	67393673	67394034	0.663	0
lnckb.17618	IGDCC4	chr15	65381480	65423072	lnckb.61426	CATG00000027638.1	chr16	67393673	67394034	0.53	3.54327e-10
lnckb.17914	ODF3L1	chr15	75722896	75727714	lnckb.61426	CATG00000027638.1	chr16	67393673	67394034	0.563	1.4267e-11
lnckb.19394	AQP8	chr16	25215731	25228932	lnckb.61426	CATG00000027638.1	chr16	67393673	67394034	0.544	9.08464e-11
lnckb.19505	ZG16	chr16	29758287	29781648	lnckb.61426	CATG00000027638.1	chr16	67393673	67394034	0.57	7.28795e-12
lnckb.19510	PRRT2	chr16	29811547	29815920	lnckb.61426	CATG00000027638.1	chr16	67393673	67394034	0.667	0
lnckb.19766	ABCC11	chr16	48164842	48249973	lnckb.61426	CATG00000027638.1	chr16	67393673	67394034	0.657	2.22045e-16
lnckb.20096	TERB1	chr16	66754410	66802801	lnckb.61426	CATG00000027638.1	chr16	67393673	67394034	0.546	7.46698e-11
lnckb.20273	TAT	chr16	71565622	71577095	lnckb.61426	CATG00000027638.1	chr16	67393673	67394034	0.66	0
lnckb.20641	LOC105369246	chr16	88089515	88090793	lnckb.61426	CATG00000027638.1	chr16	67393673	67394034	0.594	5.42677e-13
lnckb.20649	LOC107984862	chr16	88241403	88265130	lnckb.61426	CATG00000027638.1	chr16	67393673	67394034	0.716	0
lnckb.20754	LOC105371419	chr16	89846857	89854277	lnckb.61426	CATG00000027638.1	chr16	67393673	67394034	0.51	2.01117e-09
lnckb.20986	OR1D2	chr17	3092058	3092996	lnckb.61426	CATG00000027638.1	chr16	67393673	67394034	0.744	0
lnckb.20994	OR1E1	chr17	3397466	3398410	lnckb.61426	CATG00000027638.1	chr16	67393673	67394034	0.666	0
lnckb.20996	OR1E2	chr17	3432870	3433841	lnckb.61426	CATG00000027638.1	chr16	67393673	67394034	0.669	0
lnckb.20998	SPATA22	chr17	3440011	3513852	lnckb.61426	CATG00000027638.1	chr16	67393673	67394034	0.549	6.10894e-11
lnckb.21221	DNAH2	chr17	7717354	7833744	lnckb.61426	CATG00000027638.1	chr16	67393673	67394034	0.52	8.53684e-10
lnckb.21249	ALOXE3	chr17	8095900	8118916	lnckb.61426	CATG00000027638.1	chr16	67393673	67394034	0.523	6.33273e-10
lnckb.22086	LRRC3C	chr17	39926940	39944999	lnckb.61426	CATG00000027638.1	chr16	67393673	67394034	0.514	1.41055e-09
lnckb.22173	KRTAP4-11	chr17	41117181	41118354	lnckb.61426	CATG00000027638.1	chr16	67393673	67394034	0.74	0
lnckb.22249	KCNH4	chr17	42156892	42181278	lnckb.61426	CATG00000027638.1	chr16	67393673	67394034	0.545	8.66822e-11
lnckb.22352	SOST	chr17	43753731	43758788	lnckb.61426	CATG00000027638.1	chr16	67393673	67394034	0.63	7.54952e-15
lnckb.22494	WNT9B	chr17	46833201	46886730	lnckb.61426	CATG00000027638.1	chr16	67393673	67394034	0.507	2.59678e-09
lnckb.2374	AMY1A	chr1	103651141	103668365	lnckb.61426	CATG00000027638.1	chr16	67393673	67394034	0.582	1.99951e-12
lnckb.2376	AMY1B	chr1	103687415	103696452	lnckb.61426	CATG00000027638.1	chr16	67393673	67394034	0.565	1.20948e-11
lnckb.2378	AMY1C	chr1	103713485	103758692	lnckb.61426	CATG00000027638.1	chr16	67393673	67394034	0.57	6.9309e-12
lnckb.25147	MISP	chr19	748413	764320	lnckb.61426	CATG00000027638.1	chr16	67393673	67394034	0.507	2.56965e-09
lnckb.2526	PIFO	chr1	111324663	111354615	lnckb.61426	CATG00000027638.1	chr16	67393673	67394034	0.645	8.88178e-16
lnckb.25443	FUT3	chr19	5842888	5851474	lnckb.61426	CATG00000027638.1	chr16	67393673	67394034	0.629	8.88178e-15
lnckb.25473	TNFSF9	chr19	6522402	6541959	lnckb.61426	CATG00000027638.1	chr16	67393673	67394034	0.572	6.0556e-12
lnckb.2558	PPM1J	chr1	112707530	112715328	lnckb.61426	CATG00000027638.1	chr16	67393673	67394034	0.519	9.4437e-10
lnckb.25587	MBD3L1	chr19	8832308	8843340	lnckb.61426	CATG00000027638.1	chr16	67393673	67394034	0.521	7.69232e-10
lnckb.25917	OR7C2	chr19	14941489	14942448	lnckb.61426	CATG00000027638.1	chr16	67393673	67394034	0.721	0
lnckb.25927	NOTCH3	chr19	15154032	15201859	lnckb.61426	CATG00000027638.1	chr16	67393673	67394034	0.538	1.69882e-10
lnckb.26448	LGI4	chr19	35124513	35135274	lnckb.61426	CATG00000027638.1	chr16	67393673	67394034	0.553	3.9575e-11
lnckb.26451	FXYD7	chr19	35143250	35154302	lnckb.61426	CATG00000027638.1	chr16	67393673	67394034	0.592	6.83009e-13
lnckb.26905	LOC105372412	chr19	43687557	43700540	lnckb.61426	CATG00000027638.1	chr16	67393673	67394034	0.595	5.04929e-13
lnckb.26906	IRGC	chr19	43715837	43720022	lnckb.61426	CATG00000027638.1	chr16	67393673	67394034	0.502	3.79479e-09
lnckb.27227	KCNA7	chr19	49067418	49072941	lnckb.61426	CATG00000027638.1	chr16	67393673	67394034	0.584	1.65357e-12
lnckb.27330	SYT3	chr19	50621462	50658127	lnckb.61426	CATG00000027638.1	chr16	67393673	67394034	0.582	2.01572e-12
lnckb.27346	KLK15	chr19	50825289	50837213	lnckb.61426	CATG00000027638.1	chr16	67393673	67394034	0.71	0
lnckb.2754	lnckb.2754	chr1	143221958	143222833	lnckb.61426	CATG00000027638.1	chr16	67393673	67394034	0.698	0
lnckb.2756	lnckb.2756	chr1	143245378	143245658	lnckb.61426	CATG00000027638.1	chr16	67393673	67394034	0.716	0
lnckb.27606	FAM71E2	chr19	55354908	55363252	lnckb.61426	CATG00000027638.1	chr16	67393673	67394034	0.523	6.41485e-10
lnckb.27607	IL11	chr19	55364382	55370463	lnckb.61426	CATG00000027638.1	chr16	67393673	67394034	0.518	9.84038e-10
lnckb.28542	AC079779.4	chr2	285929	301451	lnckb.61426	CATG00000027638.1	chr16	67393673	67394034	0.586	1.38134e-12
lnckb.2894	lnckb.2894	chr1	148032919	148035328	lnckb.61426	CATG00000027638.1	chr16	67393673	67394034	0.597	3.73479e-13
lnckb.29747	PROKR1	chr2	68643589	68658247	lnckb.61426	CATG00000027638.1	chr16	67393673	67394034	0.508	2.35271e-09
lnckb.29812	CD207	chr2	70825248	70860787	lnckb.61426	CATG00000027638.1	chr16	67393673	67394034	0.568	8.48877e-12
lnckb.30039	SH2D6	chr2	85418721	85437537	lnckb.61426	CATG00000027638.1	chr16	67393673	67394034	0.525	5.40086e-10
lnckb.31177	LOC107985956	chr2	158866859	158884352	lnckb.61426	CATG00000027638.1	chr16	67393673	67394034	0.545	8.43849e-11
lnckb.32357	ECEL1	chr2	232479826	232487859	lnckb.61426	CATG00000027638.1	chr16	67393673	67394034	0.52	8.61997e-10
lnckb.32794	lnckb.32794	chr20	3407702	3412998	lnckb.61426	CATG00000027638.1	chr16	67393673	67394034	0.583	1.92513e-12
lnckb.32837	PRND	chr20	4712205	4728462	lnckb.61426	CATG00000027638.1	chr16	67393673	67394034	0.53	3.56021e-10
lnckb.32900	HAO1	chr20	7882984	7940446	lnckb.61426	CATG00000027638.1	chr16	67393673	67394034	0.585	1.46683e-12
lnckb.33256	lnckb.33256	chr20	31054170	31067739	lnckb.61426	CATG00000027638.1	chr16	67393673	67394034	0.73	0
lnckb.33414	EPB41L1	chr20	36064843	36235533	lnckb.61426	CATG00000027638.1	chr16	67393673	67394034	0.674	0
lnckb.33667	CDH22	chr20	46172850	46309697	lnckb.61426	CATG00000027638.1	chr16	67393673	67394034	0.611	7.99361e-14
lnckb.34017	LOC107985410	chr20	58636263	58651059	lnckb.61426	CATG00000027638.1	chr16	67393673	67394034	0.61	8.70415e-14
lnckb.34140	LOC107985428	chr20	62773517	62776957	lnckb.61426	CATG00000027638.1	chr16	67393673	67394034	0.607	1.31894e-13
lnckb.34192	PTK6	chr20	63526684	63537370	lnckb.61426	CATG00000027638.1	chr16	67393673	67394034	0.533	2.72079e-10
lnckb.34351	lnckb.34351	chr21	10655400	10655643	lnckb.61426	CATG00000027638.1	chr16	67393673	67394034	0.735	0
lnckb.35087	lnckb.35087	chr22	11694652	11703419	lnckb.61426	CATG00000027638.1	chr16	67393673	67394034	0.555	3.11839e-11
lnckb.35104	lnckb.35104	chr22	16354622	16354937	lnckb.61426	CATG00000027638.1	chr16	67393673	67394034	0.709	0
lnckb.35172	LOC101929738	chr22	18846449	18848852	lnckb.61426	CATG00000027638.1	chr16	67393673	67394034	0.645	1.11022e-15
lnckb.35349	LOC107985555	chr22	23392476	23396995	lnckb.61426	CATG00000027638.1	chr16	67393673	67394034	0.615	4.84057e-14
lnckb.35795	GALR3	chr22	37823382	37825495	lnckb.61426	CATG00000027638.1	chr16	67393673	67394034	0.656	2.22045e-16
lnckb.36174	lnckb.36174	chr22	48319814	48333201	lnckb.61426	CATG00000027638.1	chr16	67393673	67394034	0.5	4.64531e-09
lnckb.36230	lnckb.36230	chr22	50162302	50170332	lnckb.61426	CATG00000027638.1	chr16	67393673	67394034	0.576	3.99702e-12
lnckb.36520	LMCD1	chr3	8501807	8568125	lnckb.61426	CATG00000027638.1	chr16	67393673	67394034	0.68	0
lnckb.36554	LOC107986062	chr3	9848661	9854308	lnckb.61426	CATG00000027638.1	chr16	67393673	67394034	0.545	8.76268e-11
lnckb.36597	HRH1	chr3	11137093	11266016	lnckb.61426	CATG00000027638.1	chr16	67393673	67394034	0.655	2.22045e-16
lnckb.37601	FAM19A4	chr3	68731764	68932610	lnckb.61426	CATG00000027638.1	chr16	67393673	67394034	0.5	4.50639e-09
lnckb.37779	EPHA6	chr3	96813413	97761532	lnckb.61426	CATG00000027638.1	chr16	67393673	67394034	0.5	4.59041e-09
lnckb.38496	PRR23C	chr3	139042102	139044892	lnckb.61426	CATG00000027638.1	chr16	67393673	67394034	0.674	0
lnckb.39300	PYDC2	chr3	191461163	191461456	lnckb.61426	CATG00000027638.1	chr16	67393673	67394034	0.52	8.35121e-10
lnckb.39407	LOC105374299	chr3	195815706	195818776	lnckb.61426	CATG00000027638.1	chr16	67393673	67394034	0.761	0
lnckb.39868	FAM86KP	chr4	9153296	9213956	lnckb.61426	CATG00000027638.1	chr16	67393673	67394034	0.661	0
lnckb.39870	USP17L11	chr4	9215405	9216997	lnckb.61426	CATG00000027638.1	chr16	67393673	67394034	0.554	3.7611e-11
lnckb.39872	USP17L13	chr4	9224896	9226488	lnckb.61426	CATG00000027638.1	chr16	67393673	67394034	0.517	1.11217e-09
lnckb.39875	USP17L18	chr4	9248630	9250222	lnckb.61426	CATG00000027638.1	chr16	67393673	67394034	0.563	1.45643e-11
lnckb.40354	lnckb.40354	chr4	49093241	49099885	lnckb.61426	CATG00000027638.1	chr16	67393673	67394034	0.755	0
lnckb.40355	lnckb.40355	chr4	49106407	49146184	lnckb.61426	CATG00000027638.1	chr16	67393673	67394034	0.744	0
lnckb.40356	lnckb.40356	chr4	49111969	49120632	lnckb.61426	CATG00000027638.1	chr16	67393673	67394034	0.783	0
lnckb.40358	lnckb.40358	chr4	49150302	49150731	lnckb.61426	CATG00000027638.1	chr16	67393673	67394034	0.779	0
lnckb.40369	lnckb.40369	chr4	49643145	49651520	lnckb.61426	CATG00000027638.1	chr16	67393673	67394034	0.724	0
lnckb.40370	lnckb.40370	chr4	49644448	49648132	lnckb.61426	CATG00000027638.1	chr16	67393673	67394034	0.756	0
lnckb.40603	GC	chr4	71741693	71805520	lnckb.61426	CATG00000027638.1	chr16	67393673	67394034	0.562	1.62788e-11
lnckb.40867	DSPP	chr4	87608529	87616873	lnckb.61426	CATG00000027638.1	chr16	67393673	67394034	0.839	0
lnckb.41445	MGAT4D	chr4	140442257	140499829	lnckb.61426	CATG00000027638.1	chr16	67393673	67394034	0.579	2.75979e-12
lnckb.41649	ASIC5	chr4	155829699	155867303	lnckb.61426	CATG00000027638.1	chr16	67393673	67394034	0.501	4.23063e-09
lnckb.41719	TKTL2	chr4	163471095	163473895	lnckb.61426	CATG00000027638.1	chr16	67393673	67394034	0.628	9.76996e-15
lnckb.42068	lnckb.42068	chr4	189006940	189015041	lnckb.61426	CATG00000027638.1	chr16	67393673	67394034	0.622	2.04281e-14
lnckb.42770	lnckb.42770	chr5	49601095	49603132	lnckb.61426	CATG00000027638.1	chr16	67393673	67394034	0.76	0
lnckb.42777	lnckb.42777	chr5	49656374	49660501	lnckb.61426	CATG00000027638.1	chr16	67393673	67394034	0.771	0
lnckb.42837	MCIDAS	chr5	55219597	55227315	lnckb.61426	CATG00000027638.1	chr16	67393673	67394034	0.704	0
lnckb.43112	CARTPT	chr5	71719163	71721048	lnckb.61426	CATG00000027638.1	chr16	67393673	67394034	0.548	6.27689e-11
lnckb.43195	SV2C	chr5	75847463	76353939	lnckb.61426	CATG00000027638.1	chr16	67393673	67394034	0.507	2.54499e-09
lnckb.4350	PIGR	chr1	206928429	206946466	lnckb.61426	CATG00000027638.1	chr16	67393673	67394034	0.503	3.60004e-09
lnckb.441	AADACL3	chr1	12716115	12741758	lnckb.61426	CATG00000027638.1	chr16	67393673	67394034	0.537	1.88306e-10
lnckb.4456	RD3	chr1	211476476	211492917	lnckb.61426	CATG00000027638.1	chr16	67393673	67394034	0.564	1.31291e-11
lnckb.45137	LOC105374880	chr6	1380811	1390808	lnckb.61426	CATG00000027638.1	chr16	67393673	67394034	0.752	0
lnckb.45639	SLC17A1	chr6	25722554	25832108	lnckb.61426	CATG00000027638.1	chr16	67393673	67394034	0.536	2.07167e-10
lnckb.45679	HIST1H4G	chr6	26246611	26246977	lnckb.61426	CATG00000027638.1	chr16	67393673	67394034	0.56	1.96283e-11
lnckb.46900	HTR1E	chr6	86936919	87020405	lnckb.61426	CATG00000027638.1	chr16	67393673	67394034	0.643	1.33227e-15
lnckb.47300	GPRC6A	chr6	116788512	116831128	lnckb.61426	CATG00000027638.1	chr16	67393673	67394034	0.506	2.66504e-09
lnckb.47994	lnckb.47994	chr6	161274962	161315245	lnckb.61426	CATG00000027638.1	chr16	67393673	67394034	0.697	0
lnckb.50504	MYL7	chr7	44138860	44141755	lnckb.61426	CATG00000027638.1	chr16	67393673	67394034	0.505	3.06886e-09
lnckb.50652	LOC107986797	chr7	55084053	55089998	lnckb.61426	CATG00000027638.1	chr16	67393673	67394034	0.512	1.60187e-09
lnckb.5079	PLD5	chr1	242085051	242530546	lnckb.61426	CATG00000027638.1	chr16	67393673	67394034	0.644	1.33227e-15
lnckb.51395	MUC3A	chr7	100949054	100968347	lnckb.61426	CATG00000027638.1	chr16	67393673	67394034	0.646	8.88178e-16
lnckb.51846	CPA4	chr7	130293134	130324180	lnckb.61426	CATG00000027638.1	chr16	67393673	67394034	0.551	4.96934e-11
lnckb.5229	OR2T27	chr1	248649931	248650884	lnckb.61426	CATG00000027638.1	chr16	67393673	67394034	0.5	4.45405e-09
lnckb.5263	LOC105376341	chr10	951546	956381	lnckb.61426	CATG00000027638.1	chr16	67393673	67394034	0.501	4.04908e-09
lnckb.52954	LOC107984124	chr8	22953472	23000054	lnckb.61426	CATG00000027638.1	chr16	67393673	67394034	0.539	1.49012e-10
lnckb.530	C1orf64	chr1	16004236	16011799	lnckb.61426	CATG00000027638.1	chr16	67393673	67394034	0.566	1.12115e-11
lnckb.55420	OR13J1	chr9	35869463	35870401	lnckb.61426	CATG00000027638.1	chr16	67393673	67394034	0.501	4.04462e-09
lnckb.56521	RNF183	chr9	113297093	113303574	lnckb.61426	CATG00000027638.1	chr16	67393673	67394034	0.517	1.0524e-09
lnckb.57159	LOC101928722	chr9	136252469	136266514	lnckb.61426	CATG00000027638.1	chr16	67393673	67394034	0.638	2.66454e-15
lnckb.57161	CCDC187	chr9	136267437	136306901	lnckb.61426	CATG00000027638.1	chr16	67393673	67394034	0.532	2.85424e-10
lnckb.5742	GAD2	chr10	26216307	26304562	lnckb.61426	CATG00000027638.1	chr16	67393673	67394034	0.509	2.06058e-09
lnckb.58210	LOC105373244	chrX	70427358	70436800	lnckb.61426	CATG00000027638.1	chr16	67393673	67394034	0.568	8.73346e-12
lnckb.58772	GPR119	chrX	130384345	130385537	lnckb.61426	CATG00000027638.1	chr16	67393673	67394034	0.75	0
lnckb.58866	BRS3	chrX	136487947	136493792	lnckb.61426	CATG00000027638.1	chr16	67393673	67394034	0.552	4.32001e-11
lnckb.59032	LOC107983954	chrX	153476926	153483800	lnckb.61426	CATG00000027638.1	chr16	67393673	67394034	0.62	2.75335e-14
lnckb.59033	LOC105373381	chrX	153483920	153487088	lnckb.61426	CATG00000027638.1	chr16	67393673	67394034	0.506	2.83891e-09
lnckb.59046	PLXNB3	chrX	153764196	153779346	lnckb.61426	CATG00000027638.1	chr16	67393673	67394034	0.61	8.4821e-14
lnckb.59253	lnckb.59253	chrY	11297415	11298241	lnckb.61426	CATG00000027638.1	chr16	67393673	67394034	0.735	0
lnckb.5973	lnckb.5973	chr10	38525415	38529909	lnckb.61426	CATG00000027638.1	chr16	67393673	67394034	0.799	0
lnckb.5982	lnckb.5982	chr10	41859680	41899716	lnckb.61426	CATG00000027638.1	chr16	67393673	67394034	0.78	0
lnckb.5984	lnckb.5984	chr10	41877814	41900596	lnckb.61426	CATG00000027638.1	chr16	67393673	67394034	0.738	0
lnckb.5987	lnckb.5987	chr10	41898310	41916265	lnckb.61426	CATG00000027638.1	chr16	67393673	67394034	0.757	0
lnckb.5988	lnckb.5988	chr10	41908997	41916246	lnckb.61426	CATG00000027638.1	chr16	67393673	67394034	0.79	0
lnckb.6093	GPRIN2	chr10	46543963	46556658	lnckb.61426	CATG00000027638.1	chr16	67393673	67394034	0.653	4.44089e-16
lnckb.6160	C10orf71	chr10	49297009	49330145	lnckb.61426	CATG00000027638.1	chr16	67393673	67394034	0.644	1.33227e-15
lnckb.6408	NPFFR1	chr10	70254957	70283694	lnckb.61426	CATG00000027638.1	chr16	67393673	67394034	0.698	0
lnckb.654	PLA2G5	chr1	20028350	20091917	lnckb.61426	CATG00000027638.1	chr16	67393673	67394034	0.676	0
lnckb.6664	C10orf99	chr10	84173603	84185294	lnckb.61426	CATG00000027638.1	chr16	67393673	67394034	0.602	2.24265e-13
lnckb.6696	LDB3	chr10	86647568	86743514	lnckb.61426	CATG00000027638.1	chr16	67393673	67394034	0.756	0
lnckb.6697	OPN4	chr10	86653495	86666460	lnckb.61426	CATG00000027638.1	chr16	67393673	67394034	0.758	0
lnckb.7098	CALHM3	chr10	103472804	103479240	lnckb.61426	CATG00000027638.1	chr16	67393673	67394034	0.615	4.95159e-14
lnckb.7745	MUC2	chr11	1074875	1110511	lnckb.61426	CATG00000027638.1	chr16	67393673	67394034	0.664	0
lnckb.8256	NAV2	chr11	19345200	20122928	lnckb.61426	CATG00000027638.1	chr16	67393673	67394034	0.693	0
lnckb.9817	ANGPTL5	chr11	101889530	101916522	lnckb.61426	CATG00000027638.1	chr16	67393673	67394034	0.601	2.46914e-13
lnckb.10648	WNT5B	chr12	1616660	1647519	lnckb.66409	CATG00000110942.1	chrX	39755952	39756532	0.512	1.59532e-09
lnckb.10726	AKAP3	chr12	4615376	4649047	lnckb.66409	CATG00000110942.1	chrX	39755952	39756532	0.556	3.08926e-11
lnckb.13741	RXFP2	chr13	31739526	31802872	lnckb.66409	CATG00000110942.1	chrX	39755952	39756532	0.628	1.02141e-14
lnckb.1442	KLF17	chr1	44043927	44135140	lnckb.66409	CATG00000110942.1	chrX	39755952	39756532	0.748	0
lnckb.14943	EDDM3A	chr14	20735946	20748380	lnckb.66409	CATG00000110942.1	chrX	39755952	39756532	0.535	2.24569e-10
lnckb.14944	EDDM3B	chr14	20768427	20770948	lnckb.66409	CATG00000110942.1	chrX	39755952	39756532	0.728	0
lnckb.16306	BDKRB1	chr14	96256210	96264763	lnckb.66409	CATG00000110942.1	chrX	39755952	39756532	0.7	0
lnckb.18029	ARNT2	chr15	80403759	80600393	lnckb.66409	CATG00000110942.1	chrX	39755952	39756532	0.612	6.68354e-14
lnckb.20077	CDH5	chr16	66366607	66404918	lnckb.66409	CATG00000110942.1	chrX	39755952	39756532	0.63	7.10543e-15
lnckb.21219	EFNB3	chr17	7703784	7711602	lnckb.66409	CATG00000110942.1	chrX	39755952	39756532	0.62	2.66454e-14
lnckb.21241	GUCY2D	chr17	8002670	8021438	lnckb.66409	CATG00000110942.1	chrX	39755952	39756532	0.517	1.1069e-09
lnckb.21277	ARHGEF15	chr17	8310238	8338879	lnckb.66409	CATG00000110942.1	chrX	39755952	39756532	0.738	0
lnckb.22147	KRT28	chr17	40792196	40799959	lnckb.66409	CATG00000110942.1	chrX	39755952	39756532	0.672	0
lnckb.23473	CCDC40	chr17	80036632	80100613	lnckb.66409	CATG00000110942.1	chrX	39755952	39756532	0.519	9.29472e-10
lnckb.23624	UTS2R	chr17	82374277	82375586	lnckb.66409	CATG00000110942.1	chrX	39755952	39756532	0.578	3.31535e-12
lnckb.24312	LAMA3	chr18	23689443	23955709	lnckb.66409	CATG00000110942.1	chrX	39755952	39756532	0.525	5.43924e-10
lnckb.24833	SERPINB2	chr18	63887705	63905040	lnckb.66409	CATG00000110942.1	chrX	39755952	39756532	0.517	1.07067e-09
lnckb.25160	CFD	chr19	859239	867960	lnckb.66409	CATG00000110942.1	chrX	39755952	39756532	0.574	4.79461e-12
lnckb.26121	LOC102724360	chr19	18940254	18947566	lnckb.66409	CATG00000110942.1	chrX	39755952	39756532	0.608	1.14575e-13
lnckb.26956	PVR	chr19	44643798	44666161	lnckb.66409	CATG00000110942.1	chrX	39755952	39756532	0.518	1.03109e-09
lnckb.2699	ZNF697	chr1	119607956	119648266	lnckb.66409	CATG00000110942.1	chrX	39755952	39756532	0.585	1.40954e-12
lnckb.2708	NBPF7	chr1	119833730	119844880	lnckb.66409	CATG00000110942.1	chrX	39755952	39756532	0.665	0
lnckb.27183	RPL18	chr19	48615327	48624142	lnckb.66409	CATG00000110942.1	chrX	39755952	39756532	0.835	0
lnckb.27377	SIGLECL1	chr19	51251064	51269382	lnckb.66409	CATG00000110942.1	chrX	39755952	39756532	0.534	2.31012e-10
lnckb.30346	IL1RL2	chr2	102186973	102242906	lnckb.66409	CATG00000110942.1	chrX	39755952	39756532	0.512	1.67497e-09
lnckb.31872	CPO	chr2	206932853	206971064	lnckb.66409	CATG00000110942.1	chrX	39755952	39756532	0.601	2.50466e-13
lnckb.32000	IGFBP2	chr2	216632828	216664507	lnckb.66409	CATG00000110942.1	chrX	39755952	39756532	0.658	2.22045e-16
lnckb.32693	SLC52A3	chr20	759729	775985	lnckb.66409	CATG00000110942.1	chrX	39755952	39756532	0.529	3.65076e-10
lnckb.32802	SIGLEC1	chr20	3686969	3712558	lnckb.66409	CATG00000110942.1	chrX	39755952	39756532	0.719	0
lnckb.34734	KCNJ6	chr21	37624223	37916438	lnckb.66409	CATG00000110942.1	chrX	39755952	39756532	0.627	1.11022e-14
lnckb.34946	KRTAP10-2	chr21	44550357	44551505	lnckb.66409	CATG00000110942.1	chrX	39755952	39756532	0.713	0
lnckb.3681	CCDC181	chr1	169393684	169462221	lnckb.66409	CATG00000110942.1	chrX	39755952	39756532	0.505	2.9566e-09
lnckb.3757	LOC730159	chr1	173603003	173637623	lnckb.66409	CATG00000110942.1	chrX	39755952	39756532	0.658	2.22045e-16
lnckb.3783	TNN	chr1	175067858	175148066	lnckb.66409	CATG00000110942.1	chrX	39755952	39756532	0.557	2.76765e-11
lnckb.38706	SUCNR1	chr3	151873643	151884619	lnckb.66409	CATG00000110942.1	chrX	39755952	39756532	0.593	6.34603e-13
lnckb.39198	HRG	chr3	186660515	186678240	lnckb.66409	CATG00000110942.1	chrX	39755952	39756532	0.541	1.24893e-10
lnckb.3926	NMNAT2	chr1	183246177	183418499	lnckb.66409	CATG00000110942.1	chrX	39755952	39756532	0.511	1.87517e-09
lnckb.39826	SORCS2	chr4	7192607	7749324	lnckb.66409	CATG00000110942.1	chrX	39755952	39756532	0.729	0
lnckb.4079	CRB1	chr1	197201462	197481106	lnckb.66409	CATG00000110942.1	chrX	39755952	39756532	0.545	8.21339e-11
lnckb.42616	SLC1A3	chr5	36606355	36688648	lnckb.66409	CATG00000110942.1	chrX	39755952	39756532	0.519	9.39977e-10
lnckb.4312	RAB7B	chr1	205976740	206004966	lnckb.66409	CATG00000110942.1	chrX	39755952	39756532	0.586	1.35247e-12
lnckb.44132	CD14	chr5	140617684	140639365	lnckb.66409	CATG00000110942.1	chrX	39755952	39756532	0.526	5.02801e-10
lnckb.44352	SH3TC2	chr5	148982150	149063174	lnckb.66409	CATG00000110942.1	chrX	39755952	39756532	0.672	0
lnckb.46990	RP11-127B16.1	chr6	92721394	92725342	lnckb.66409	CATG00000110942.1	chrX	39755952	39756532	0.624	1.68754e-14
lnckb.4814	LOC105373132	chr1	228646284	228650007	lnckb.66409	CATG00000110942.1	chrX	39755952	39756532	0.611	7.57172e-14
lnckb.5009	NID1	chr1	235975830	236065181	lnckb.66409	CATG00000110942.1	chrX	39755952	39756532	0.536	1.90056e-10
lnckb.50703	ZNF716	chr7	57450177	57473559	lnckb.66409	CATG00000110942.1	chrX	39755952	39756532	0.73	0
lnckb.50995	SSC4D	chr7	76388875	76410025	lnckb.66409	CATG00000110942.1	chrX	39755952	39756532	0.5	4.53002e-09
lnckb.51067	HGF	chr7	81698960	81770438	lnckb.66409	CATG00000110942.1	chrX	39755952	39756532	0.712	0
lnckb.51724	GPR37	chr7	124742276	124766025	lnckb.66409	CATG00000110942.1	chrX	39755952	39756532	0.768	0
lnckb.5209	OR2M7	chr1	248323630	248324568	lnckb.66409	CATG00000110942.1	chrX	39755952	39756532	0.586	1.27209e-12
lnckb.5210	OR14C36	chr1	248348775	248349713	lnckb.66409	CATG00000110942.1	chrX	39755952	39756532	0.832	0
lnckb.52260	AGAP3	chr7	151085831	151150491	lnckb.66409	CATG00000110942.1	chrX	39755952	39756532	0.637	3.10862e-15
lnckb.54166	DCSTAMP	chr8	104339087	104363656	lnckb.66409	CATG00000110942.1	chrX	39755952	39756532	0.553	3.89675e-11
lnckb.54305	MAL2	chr8	119207937	119246436	lnckb.66409	CATG00000110942.1	chrX	39755952	39756532	0.502	3.81244e-09
lnckb.54501	GSDMC	chr8	129702768	129786888	lnckb.66409	CATG00000110942.1	chrX	39755952	39756532	0.665	0
lnckb.57293	lnckb.57293	chr9	138208379	138211074	lnckb.66409	CATG00000110942.1	chrX	39755952	39756532	0.526	4.74393e-10
lnckb.58167	VSIG4	chrX	66021738	66040125	lnckb.66409	CATG00000110942.1	chrX	39755952	39756532	0.641	1.77636e-15
lnckb.5862	ZNF438	chr10	30820096	31032406	lnckb.66409	CATG00000110942.1	chrX	39755952	39756532	0.553	3.90858e-11
lnckb.6452	CHST3	chr10	71963484	72023657	lnckb.66409	CATG00000110942.1	chrX	39755952	39756532	0.665	0
lnckb.6870	CYP2C9	chr10	94905867	94989395	lnckb.66409	CATG00000110942.1	chrX	39755952	39756532	0.589	9.21485e-13
lnckb.7125	CFAP58	chr10	104338520	104455469	lnckb.66409	CATG00000110942.1	chrX	39755952	39756532	0.569	8.37908e-12
lnckb.7691	B4GALNT4	chr11	369773	382117	lnckb.66409	CATG00000110942.1	chrX	39755952	39756532	0.659	0
lnckb.879	FAM110D	chr1	26159020	26163334	lnckb.66409	CATG00000110942.1	chrX	39755952	39756532	0.714	0
lnckb.8901	DAGLA	chr11	61680184	61747455	lnckb.66409	CATG00000110942.1	chrX	39755952	39756532	0.777	0
lnckb.10435	TMEM45B	chr11	129815781	129860003	lnckb.83321	NONHSAG107984.1	chr15	32441018	32441680	0.527	4.36942e-10
lnckb.10662	CACNA1C	chr12	1969677	2697949	lnckb.83321	NONHSAG107984.1	chr15	32441018	32441680	0.613	6.26166e-14
lnckb.11469	PCED1B	chr12	47079603	47236778	lnckb.83321	NONHSAG107984.1	chr15	32441018	32441680	0.531	3.17197e-10
lnckb.12711	DAO	chr12	108880073	108901043	lnckb.83321	NONHSAG107984.1	chr15	32441018	32441680	0.597	3.7792e-13
lnckb.14353	SCEL	chr13	77535674	77645263	lnckb.83321	NONHSAG107984.1	chr15	32441018	32441680	0.618	3.37508e-14
lnckb.15302	PAX9	chr14	36647443	36680741	lnckb.83321	NONHSAG107984.1	chr15	32441018	32441680	0.65	4.44089e-16
lnckb.1605	RAB3B	chr1	51907956	51990764	lnckb.83321	NONHSAG107984.1	chr15	32441018	32441680	0.56	1.9269e-11
lnckb.16065	STON2	chr14	81259307	81436486	lnckb.83321	NONHSAG107984.1	chr15	32441018	32441680	0.569	8.4579e-12
lnckb.16866	LOC107984752	chr15	28842094	28842957	lnckb.83321	NONHSAG107984.1	chr15	32441018	32441680	0.532	2.9099e-10
lnckb.19052	GRIN2A	chr16	9753404	10183364	lnckb.83321	NONHSAG107984.1	chr15	32441018	32441680	0.535	2.101e-10
lnckb.22611	NXPH3	chr17	49574965	49583827	lnckb.83321	NONHSAG107984.1	chr15	32441018	32441680	0.544	9.39684e-11
lnckb.23077	ABCA6	chr17	69062044	69142188	lnckb.83321	NONHSAG107984.1	chr15	32441018	32441680	0.504	3.33915e-09
lnckb.23306	RNF157	chr17	76141373	76240493	lnckb.83321	NONHSAG107984.1	chr15	32441018	32441680	0.526	5.04725e-10
lnckb.30482	LOC105375809	chr2	110343873	110347091	lnckb.83321	NONHSAG107984.1	chr15	32441018	32441680	0.615	4.70735e-14
lnckb.30699	GLI2	chr2	120735881	120997228	lnckb.83321	NONHSAG107984.1	chr15	32441018	32441680	0.65	4.44089e-16
lnckb.30879	lnckb.30879	chr2	132265490	132268253	lnckb.83321	NONHSAG107984.1	chr15	32441018	32441680	0.603	1.95399e-13
lnckb.31626	MSTN	chr2	190055700	190062729	lnckb.83321	NONHSAG107984.1	chr15	32441018	32441680	0.59	8.6442e-13
lnckb.31701	DNAH7	chr2	195737604	196075188	lnckb.83321	NONHSAG107984.1	chr15	32441018	32441680	0.643	1.33227e-15
lnckb.33243	LOC107985433	chr20	30279679	30290585	lnckb.83321	NONHSAG107984.1	chr15	32441018	32441680	0.546	7.98492e-11
lnckb.33425	MYL9	chr20	36541484	36550490	lnckb.83321	NONHSAG107984.1	chr15	32441018	32441680	0.595	5.20473e-13
lnckb.35720	APOL4	chr22	36184390	36212262	lnckb.83321	NONHSAG107984.1	chr15	32441018	32441680	0.556	3.01463e-11
lnckb.36230	lnckb.36230	chr22	50162302	50170332	lnckb.83321	NONHSAG107984.1	chr15	32441018	32441680	0.508	2.29947e-09
lnckb.37327	CISH	chr3	50606454	50611831	lnckb.83321	NONHSAG107984.1	chr15	32441018	32441680	0.564	1.32081e-11
lnckb.37758	LOC101930420	chr3	91373622	91436253	lnckb.83321	NONHSAG107984.1	chr15	32441018	32441680	0.529	3.7597e-10
lnckb.40576	CSN3	chr4	70238370	70251432	lnckb.83321	NONHSAG107984.1	chr15	32441018	32441680	0.664	0
lnckb.40578	CABS1	chr4	70334954	70337116	lnckb.83321	NONHSAG107984.1	chr15	32441018	32441680	0.65	4.44089e-16
lnckb.40580	SMR3B	chr4	70368472	70390244	lnckb.83321	NONHSAG107984.1	chr15	32441018	32441680	0.586	1.35181e-12
lnckb.40582	MUC7	chr4	70430492	70482997	lnckb.83321	NONHSAG107984.1	chr15	32441018	32441680	0.674	0
lnckb.40584	AMBN	chr4	70592258	70607288	lnckb.83321	NONHSAG107984.1	chr15	32441018	32441680	0.554	3.52025e-11
lnckb.40673	PARM1	chr4	74933075	75050207	lnckb.83321	NONHSAG107984.1	chr15	32441018	32441680	0.581	2.17026e-12
lnckb.4071	CFHR1	chr1	196819730	196832189	lnckb.83321	NONHSAG107984.1	chr15	32441018	32441680	0.639	2.22045e-15
lnckb.41863	ASB5	chr4	176213673	176277571	lnckb.83321	NONHSAG107984.1	chr15	32441018	32441680	0.597	3.91243e-13
lnckb.42216	IRX4	chr5	1877087	1887581	lnckb.83321	NONHSAG107984.1	chr15	32441018	32441680	0.582	2.0397e-12
lnckb.43554	EFNA5	chr5	107373720	107672364	lnckb.83321	NONHSAG107984.1	chr15	32441018	32441680	0.681	0
lnckb.4357	C4BPB	chr1	207088826	207099993	lnckb.83321	NONHSAG107984.1	chr15	32441018	32441680	0.535	2.18388e-10
lnckb.46614	FAM83B	chr6	54846323	54945099	lnckb.83321	NONHSAG107984.1	chr15	32441018	32441680	0.512	1.66783e-09
lnckb.47320	CEP85L	chr6	118445487	118710101	lnckb.83321	NONHSAG107984.1	chr15	32441018	32441680	0.568	9.10227e-12
lnckb.49934	SCIN	chr7	12570349	12667735	lnckb.83321	NONHSAG107984.1	chr15	32441018	32441680	0.586	1.29208e-12
lnckb.51884	PLXNA4	chr7	132123332	132648688	lnckb.83321	NONHSAG107984.1	chr15	32441018	32441680	0.597	4.07674e-13
lnckb.53676	MSC	chr8	71807620	71844496	lnckb.83321	NONHSAG107984.1	chr15	32441018	32441680	0.607	1.31006e-13
lnckb.53679	TRPA1	chr8	72021251	72094885	lnckb.83321	NONHSAG107984.1	chr15	32441018	32441680	0.646	8.88178e-16
lnckb.53873	DCAF4L2	chr8	87870743	87874068	lnckb.83321	NONHSAG107984.1	chr15	32441018	32441680	0.612	7.30527e-14
lnckb.55016	RLN2	chr9	5291970	5306134	lnckb.83321	NONHSAG107984.1	chr15	32441018	32441680	0.528	4.27667e-10
lnckb.57693	CXorf58	chrX	23907932	23939520	lnckb.83321	NONHSAG107984.1	chr15	32441018	32441680	0.573	5.49338e-12
lnckb.58029	DGKK	chrX	50365407	50470850	lnckb.83321	NONHSAG107984.1	chr15	32441018	32441680	0.522	7.09714e-10
lnckb.58298	KIAA2022	chrX	74732292	74925452	lnckb.83321	NONHSAG107984.1	chr15	32441018	32441680	0.559	2.21225e-11
lnckb.58801	USP26	chrX	133024631	133083768	lnckb.83321	NONHSAG107984.1	chr15	32441018	32441680	0.506	2.8539e-09
lnckb.6422	ADAMTS14	chr10	70672506	70764239	lnckb.83321	NONHSAG107984.1	chr15	32441018	32441680	0.547	7.28051e-11
lnckb.7607	KNDC1	chr10	133159487	133226412	lnckb.83321	NONHSAG107984.1	chr15	32441018	32441680	0.511	1.78804e-09
lnckb.7643	FRG2B	chr10	133623895	133626795	lnckb.83321	NONHSAG107984.1	chr15	32441018	32441680	0.608	1.09912e-13
lnckb.7806	TH	chr11	2163929	2177568	lnckb.83321	NONHSAG107984.1	chr15	32441018	32441680	0.606	1.4011e-13
lnckb.8682	TRIM51	chr11	55883297	55891810	lnckb.83321	NONHSAG107984.1	chr15	32441018	32441680	0.552	4.50722e-11
lnckb.8712	OR9G1	chr11	56700388	56701305	lnckb.83321	NONHSAG107984.1	chr15	32441018	32441680	0.584	1.58229e-12
lnckb.9064	SLC22A12	chr11	64589638	64603250	lnckb.83321	NONHSAG107984.1	chr15	32441018	32441680	0.528	3.93321e-10
lnckb.10955	CLEC9A	chr12	10030677	10066849	lnckb.8576	CTD-2589M5.5	chr11	46238382	46239267	0.565	1.16089e-11
lnckb.12022	DPY19L2	chr12	63558913	63669201	lnckb.8576	CTD-2589M5.5	chr11	46238382	46239267	0.54	1.37293e-10
lnckb.17323	ATP8B4	chr15	49857272	50182096	lnckb.8576	CTD-2589M5.5	chr11	46238382	46239267	0.52	8.11182e-10
lnckb.24200	SPIRE1	chr18	12446231	12658102	lnckb.8576	CTD-2589M5.5	chr11	46238382	46239267	0.544	9.68341e-11
lnckb.2699	ZNF697	chr1	119607956	119648266	lnckb.8576	CTD-2589M5.5	chr11	46238382	46239267	0.506	2.79566e-09
lnckb.31330	CYBRD1	chr2	171522247	171558135	lnckb.8576	CTD-2589M5.5	chr11	46238382	46239267	0.509	2.16104e-09
lnckb.33120	THBD	chr20	23041098	23049664	lnckb.8576	CTD-2589M5.5	chr11	46238382	46239267	0.557	2.64244e-11
lnckb.38695	GPR87	chr3	151294086	151316848	lnckb.8576	CTD-2589M5.5	chr11	46238382	46239267	0.556	3.06479e-11
lnckb.40468	SPINK2	chr4	56807413	56822210	lnckb.8576	CTD-2589M5.5	chr11	46238382	46239267	0.502	3.84449e-09
lnckb.40660	EPGN	chr4	74307571	74317298	lnckb.8576	CTD-2589M5.5	chr11	46238382	46239267	0.52	8.15174e-10
lnckb.4312	RAB7B	chr1	205976740	206004966	lnckb.8576	CTD-2589M5.5	chr11	46238382	46239267	0.534	2.2879e-10
lnckb.43731	LOX	chr5	122061768	122079173	lnckb.8576	CTD-2589M5.5	chr11	46238382	46239267	0.574	4.82525e-12
lnckb.51059	SEMA3C	chr7	80742538	80919351	lnckb.8576	CTD-2589M5.5	chr11	46238382	46239267	0.502	3.97269e-09
lnckb.51617	TFEC	chr7	115935123	116159896	lnckb.8576	CTD-2589M5.5	chr11	46238382	46239267	0.604	1.69198e-13
lnckb.51645	ST7	chr7	116953320	117231032	lnckb.8576	CTD-2589M5.5	chr11	46238382	46239267	0.55	5.2705e-11
lnckb.52260	AGAP3	chr7	151085831	151150491	lnckb.8576	CTD-2589M5.5	chr11	46238382	46239267	0.534	2.38391e-10
lnckb.52995	ADAM28	chr8	24294040	24360162	lnckb.8576	CTD-2589M5.5	chr11	46238382	46239267	0.504	3.29365e-09
lnckb.54196	ANGPT1	chr8	107246265	107498055	lnckb.8576	CTD-2589M5.5	chr11	46238382	46239267	0.54	1.41962e-10
lnckb.57122	PPP1R26	chr9	135477650	135499174	lnckb.8576	CTD-2589M5.5	chr11	46238382	46239267	0.503	3.57578e-09
lnckb.58167	VSIG4	chrX	66021738	66040125	lnckb.8576	CTD-2589M5.5	chr11	46238382	46239267	0.507	2.6105e-09
lnckb.6549	C10orf11	chr10	75431624	76560720	lnckb.8576	CTD-2589M5.5	chr11	46238382	46239267	0.541	1.27729e-10
lnckb.6973	ERLIN1	chr10	100148365	100186057	lnckb.8576	CTD-2589M5.5	chr11	46238382	46239267	0.538	1.71776e-10
lnckb.7298	PDZD8	chr10	117275166	117375467	lnckb.8576	CTD-2589M5.5	chr11	46238382	46239267	0.526	4.80167e-10
lnckb.7736	CD151	chr11	832924	839831	lnckb.8576	CTD-2589M5.5	chr11	46238382	46239267	0.542	1.17673e-10
lnckb.8042	NRIP3	chr11	8980576	9004049	lnckb.8576	CTD-2589M5.5	chr11	46238382	46239267	0.564	1.32783e-11
lnckb.9756	PIWIL4	chr11	94567308	94621472	lnckb.8576	CTD-2589M5.5	chr11	46238382	46239267	0.518	1.02978e-09

## Sheet: Additional File 1.g
Additional File 1.g Overrepresentation analysis results for lncRNAs included in surviBALL.
Candidate lncRNA	pathway/GO term name	set size	candidates contained	p-value	q-value	Source/category
lnckb.8576	Assembly of collagen fibrils and other multimeric structures	47	2 (4.3%)	0.00177	0.0265	Reactome
	GO:0016021 integral component of membrane	5401	15 (0.3%)	0.00122	0.0268	CC 3
	Collagen formation	91	2 (2.2%)	0.00647	0.0324	Reactome
	Complement and coagulation cascades - Homo sapiens (human)	85	2 (2.4%)	0.00567	0.0324	KEGG
	GO:0031224 intrinsic component of membrane	5568	15 (0.3%)	0.00171	0.0394	CC 2
	GO:0022412 cellular process involved in reproduction in multicellular organism	356	4 (1.1%)	0.00118	0.0491	BP 2
	GO:0044703 multi-organism reproductive process	1014	6 (0.6%)	0.00182	0.0491	BP 2
lnckb.32044	GO:0031982 vesicle	3959	34 (0.9%)	5.67e-07	1.91e-05	CC 3
	GO:0044433 cytoplasmic vesicle part	1547	20 (1.3%)	7.64e-07	1.91e-05	CC 3
	GO:0044444 cytoplasmic part	10011	58 (0.6%)	1.3e-06	1.91e-05	CC 3
	GO:0097708 intracellular vesicle	2426	25 (1.0%)	1.5e-06	1.91e-05	CC 3
	GO:0002274 myeloid leukocyte activation	658	14 (2.1%)	1.45e-07	4.61e-05	BP 4
	GO:0031410 cytoplasmic vesicle	2421	25 (1.0%)	1.44e-06	6.78e-05	CC 4
	GO:0005912 adherens junction	557	11 (2.0%)	7.6e-06	7.76e-05	CC 3
	Glycosaminoglycan degradation	17	4 (23.5%)	7.14e-07	8.17e-05	Wikipathways
	Glycosaminoglycan degradation - Homo sapiens (human)	19	4 (21.1%)	1.16e-06	8.17e-05	KEGG
	Lysosome - Homo sapiens (human)	128	7 (5.5%)	1.21e-06	8.17e-05	KEGG
	GO:0016192 vesicle-mediated transport	2167	24 (1.1%)	7.22e-07	8.56e-05	BP 4
	GO:0002275 myeloid cell activation involved in immune response	554	12 (2.2%)	1.03e-06	8.56e-05	BP 4
	GO:0002444 myeloid leukocyte mediated immunity	556	12 (2.2%)	1.07e-06	8.56e-05	BP 4
	GO:0043299 leukocyte degranulation	541	12 (2.2%)	8.04e-07	0.000154	BP 3
	GO:0002366 leukocyte activation involved in immune response	723	13 (1.8%)	2.8e-06	0.000179	BP 4
	GO:0005924 cell-substrate adherens junction	422	9 (2.1%)	3.02e-05	0.000234	CC 3
	GO:0098857 membrane microdomain	326	8 (2.5%)	3.21e-05	0.000234	CC 3
	GO:0002095 caveolar macromolecular signaling complex	2	2 (100.0%)	1.42e-05	0.000244	CC 4
	GO:0048471 perinuclear region of cytoplasm	720	12 (1.7%)	1.56e-05	0.000244	CC 4
	GO:0045321 leukocyte activation	1321	17 (1.3%)	6.64e-06	0.00026	BP 2
	GO:0002252 immune effector process	1324	17 (1.3%)	6.84e-06	0.00026	BP 2
	GO:0002263 cell activation involved in immune response	727	13 (1.8%)	2.98e-06	0.000284	BP 3
	GO:0005925 focal adhesion	420	9 (2.1%)	2.91e-05	0.000302	CC 4
	GO:0045121 membrane raft	326	8 (2.5%)	3.21e-05	0.000302	CC 4
	Activation of RAC1 downstream of NMDARs	9	3 (33.3%)	6.3e-06	0.000318	Reactome
	GO:0005737 cytoplasm	11920	61 (0.5%)	5.63e-05	0.000359	CC 3
	GO:0045055 regulated exocytosis	786	13 (1.7%)	6.87e-06	0.000365	BP 4
	GO:0044440 endosomal part	565	10 (1.8%)	5.19e-05	0.000406	CC 4
	GO:0070161 anchoring junction	573	11 (1.9%)	9.92e-06	0.000457	CC 2
	CAMKK2 Pathway	33	4 (12.1%)	1.17e-05	0.000471	Wikipathways
	GO:0030055 cell-substrate junction	427	9 (2.1%)	3.32e-05	0.00065	CC 2
	GO:0098589 membrane region	339	8 (2.4%)	4.24e-05	0.00065	CC 2
	GO:1903561 extracellular vesicle	2167	20 (0.9%)	0.000116	0.00066	CC 3
	GO:0070062 extracellular exosome	2146	20 (0.9%)	0.000102	0.000661	CC 4
	GO:1904813 ficolin-1-rich granule lumen	125	5 (4.0%)	0.000112	0.000661	CC 4
	GO:0043312 neutrophil degranulation	490	10 (2.0%)	1.49e-05	0.00068	BP 4
	GO:0012505 endomembrane system	4636	33 (0.7%)	6.27e-05	0.000721	CC 2
	GO:0001775 cell activation	1477	17 (1.2%)	2.85e-05	0.000722	BP 2
	GO:0030667 secretory granule membrane	308	7 (2.3%)	0.000159	0.000812	CC 3
	GO:0036230 granulocyte activation	509	10 (2.0%)	2.07e-05	0.000826	BP 4
	GO:0000323 lytic vacuole	705	11 (1.6%)	6.65e-05	0.000946	CC 5
	GO:0099503 secretory vesicle	1015	13 (1.3%)	9.96e-05	0.000946	CC 5
	GO:0051234 establishment of localization	5250	36 (0.7%)	5.06e-05	0.000962	BP 2
	GO:0005773 vacuole	800	11 (1.4%)	0.000202	0.00106	CC 4
	GO:0043230 extracellular organelle	2169	20 (0.9%)	0.000118	0.00109	CC 2
	Neutrophil degranulation	487	10 (2.1%)	3.83e-05	0.00129	Reactome
	GO:0006887 exocytosis	901	13 (1.4%)	2.93e-05	0.00148	BP 3
	GO:0002443 leukocyte mediated immunity	905	13 (1.4%)	3.11e-05	0.00148	BP 3
	GO:0032940 secretion by cell	1334	15 (1.1%)	0.000118	0.0018	BP 2
	GO:0008449 N-acetylglucosamine-6-sulfatase activity	4	2 (50.0%)	8.47e-05	0.00195	MF 5
	GO:0005768 endosome	990	12 (1.2%)	0.000325	0.00206	CC 5
	GO:0043202 lysosomal lumen	96	4 (4.2%)	0.000486	0.00231	CC 5
	GO:0098791 Golgi subcompartment	894	11 (1.2%)	0.000521	0.00245	CC 4
	GO:0006810 transport	5099	35 (0.7%)	6.96e-05	0.00266	BP 3
	GO:0030659 cytoplasmic vesicle membrane	783	10 (1.3%)	0.000703	0.00301	CC 4
	GO:0010008 endosome membrane	514	8 (1.6%)	0.000719	0.00333	CC 3
	GO:0046903 secretion	1469	16 (1.1%)	9.83e-05	0.00348	BP 4
	GO:0012506 vesicle membrane	805	10 (1.2%)	0.00087	0.00352	CC 3
	GO:0044853 plasma membrane raft	113	4 (3.5%)	0.000897	0.00352	CC 3
	GO:0098588 bounding membrane of organelle	2165	18 (0.8%)	0.000967	0.00352	CC 3
	GO:0005794 Golgi apparatus	1624	15 (0.9%)	0.000986	0.00386	CC 4
	GO:0005615 extracellular space	3423	25 (0.7%)	0.000531	0.00407	CC 2
	GO:0002446 neutrophil mediated immunity	504	10 (2.0%)	1.9e-05	0.00436	BP 5
	GO:0098805 whole membrane	1741	16 (0.9%)	0.000681	0.00447	CC 2
	GO:0015925 galactosidase activity	8	2 (25.0%)	0.000391	0.0045	MF 5
	Glycosaminoglycan metabolism	119	5 (4.2%)	0.000158	0.00456	Reactome
	Keratan sulfate degradation	5	2 (40.0%)	0.000182	0.00459	Reactome
	GO:0044431 Golgi apparatus part	1012	11 (1.1%)	0.00144	0.00488	CC 3
	GO:0043296 apical junction complex	137	4 (2.9%)	0.00183	0.00583	CC 3
	Bacterial invasion of epithelial cells - Homo sapiens (human)	77	4 (5.2%)	0.000335	0.00751	KEGG
	GO:0031984 organelle subcompartment	1784	15 (0.8%)	0.00253	0.00758	CC 3
	GO:0044089 positive regulation of cellular component biogenesis	555	9 (1.6%)	0.000243	0.00763	BP 4
	GO:0042339 keratan sulfate metabolic process	33	3 (9.1%)	0.000263	0.00763	BP 4
	Keratan sulfate/keratin metabolism	33	3 (9.1%)	0.00038	0.00768	Reactome
	Calcium Regulation in the Cardiac Cell	151	5 (3.3%)	0.000476	0.00826	Wikipathways
	Innate Immune System	1065	13 (1.2%)	0.000491	0.00826	Reactome
	GO:0031362 anchored component of external side of plasma membrane	19	2 (10.5%)	0.00233	0.00884	CC 5
	Association of TriC/CCT with target proteins during biosynthesis	39	3 (7.7%)	0.000625	0.00933	Reactome
	Macrophage markers	9	2 (22.2%)	0.000647	0.00933	Wikipathways
	GO:0000139 Golgi membrane	778	9 (1.2%)	0.00264	0.00955	CC 4
	Hyaluronan uptake and degradation	10	2 (20.0%)	0.000806	0.0109	Reactome
	GO:0015929 hexosaminidase activity	15	2 (13.3%)	0.00144	0.0111	MF 5
	GO:0031233 intrinsic component of external side of plasma membrane	23	2 (8.7%)	0.00341	0.0113	CC 4
	GO:0005901 caveola	81	3 (3.7%)	0.00361	0.0113	CC 4
	GO:0040012 regulation of locomotion	1001	12 (1.2%)	0.000359	0.0114	BP 3
	GO:0002080 acrosomal membrane	25	2 (8.0%)	0.00402	0.0114	CC 3
	GO:0006026 aminoglycan catabolic process	68	4 (5.9%)	0.000129	0.0119	BP 5
	GO:0071711 basement membrane organization	30	3 (10.0%)	0.000197	0.0119	BP 5
	GO:0032271 regulation of protein polymerization	226	6 (2.7%)	0.000217	0.0119	BP 5
	GO:0051130 positive regulation of cellular component organization	1270	14 (1.1%)	0.00026	0.0119	BP 5
	GO:0005775 vacuolar lumen	173	4 (2.3%)	0.00424	0.0124	CC 4
	GO:0030203 glycosaminoglycan metabolic process	158	5 (3.2%)	0.000335	0.0128	BP 5
	GO:1901890 positive regulation of cell junction assembly	38	3 (7.9%)	0.000401	0.0131	BP 5
	GO:0006022 aminoglycan metabolic process	172	5 (2.9%)	0.000494	0.0131	BP 4
	Hyaluronan metabolism	12	2 (16.7%)	0.00118	0.014	Reactome
	how does salmonella hijack a cell	12	2 (16.7%)	0.00118	0.014	BioCarta
	Angiopoietin receptor Tie2-mediated signaling	50	3 (6.0%)	0.0013	0.0144	PID
	Immune System	1828	17 (0.9%)	0.00137	0.0144	Reactome
	SEMA3A-Plexin repulsion signaling by inhibiting Integrin adhesion	14	2 (14.3%)	0.00161	0.0144	Reactome
	Heparan sulfate/heparin (HS-GAG) metabolism	54	3 (5.6%)	0.00162	0.0144	Reactome
	Hereditary Coproporphyria (HCP)	15	2 (13.3%)	0.00186	0.0144	SMPDB
	Porphyria Variegata (PV)	15	2 (13.3%)	0.00186	0.0144	SMPDB
	Congenital Erythropoietic Porphyria (CEP) or Gunther Disease	15	2 (13.3%)	0.00186	0.0144	SMPDB
	Acute Intermittent Porphyria	15	2 (13.3%)	0.00186	0.0144	SMPDB
	Porphyrin Metabolism	15	2 (13.3%)	0.00186	0.0144	SMPDB
	GO:0044857 plasma membrane raft organization	9	2 (22.2%)	0.000502	0.0144	BP 5
	GO:0046527 glucosyltransferase activity	20	2 (10.0%)	0.00258	0.0148	MF 5
	GO:0062023 collagen-containing extracellular matrix	426	6 (1.4%)	0.00554	0.0149	CC 3
	Sema3A PAK dependent Axon repulsion	16	2 (12.5%)	0.00211	0.0158	Reactome
	GO:0035578 azurophil granule lumen	91	3 (3.3%)	0.00501	0.0158	CC 5
	GO:0001765 membrane raft assembly	10	2 (20.0%)	0.000626	0.0159	BP 5
	GO:0019901 protein kinase binding	660	8 (1.2%)	0.00346	0.0159	MF 5
	role of pi3k subunit p85 in regulation of actin organization and cell migration	17	2 (11.8%)	0.00239	0.0162	BioCarta
	y branching of actin filaments	17	2 (11.8%)	0.00239	0.0162	BioCarta
	Post NMDA receptor activation events	62	3 (4.8%)	0.00241	0.0162	Reactome
	GO:0031090 organelle membrane	2997	21 (0.7%)	0.003	0.0163	CC 2
	GO:0005911 cell-cell junction	380	6 (1.6%)	0.00319	0.0163	CC 2
	GO:0032970 regulation of actin filament-based process	389	7 (1.8%)	0.000676	0.0165	BP 4
	GO:2000145 regulation of cell motility	930	11 (1.2%)	0.000723	0.0165	BP 4
	GO:0048870 cell motility	1700	15 (0.9%)	0.00155	0.0169	BP 2
	GO:0051674 localization of cell	1700	15 (0.9%)	0.00155	0.0169	BP 2
	GO:0030139 endocytic vesicle	308	5 (1.6%)	0.00628	0.0171	CC 5
	GO:0044437 vacuolar part	589	7 (1.2%)	0.00691	0.0176	CC 3
	GO:0004683 calmodulin-dependent protein kinase activity	27	2 (7.4%)	0.00468	0.0179	MF 5
	GO:0034774 secretory granule lumen	323	5 (1.5%)	0.00764	0.0181	CC 5
	GO:0036094 small molecule binding	2568	20 (0.8%)	0.00108	0.0186	MF 2
	GO:0097367 carbohydrate derivative binding	2263	18 (0.8%)	0.00162	0.0186	MF 2
	GO:0031234 extrinsic component of cytoplasmic side of plasma membrane	102	3 (2.9%)	0.00687	0.019	CC 4
	Fluid shear stress and atherosclerosis - Homo sapiens (human)	139	4 (2.9%)	0.00302	0.0191	KEGG
	Signaling events mediated by VEGFR1 and VEGFR2	68	3 (4.4%)	0.00314	0.0191	PID
	S1P1 pathway	20	2 (10.0%)	0.00331	0.0191	PID
	Purinergic signaling in leishmaniasis infection	20	2 (10.0%)	0.00331	0.0191	Reactome
	Cell recruitment (pro-inflammatory response)	20	2 (10.0%)	0.00331	0.0191	Reactome
	GO:0005884 actin filament	114	3 (2.6%)	0.00931	0.0197	CC 5
	GO:1901136 carbohydrate derivative catabolic process	201	5 (2.5%)	0.000955	0.0203	BP 4
	HS-GAG degradation	21	2 (9.5%)	0.00365	0.0205	Reactome
	Extra-nuclear estrogen signaling	73	3 (4.1%)	0.00383	0.0209	Reactome
	GO:0042340 keratan sulfate catabolic process	12	2 (16.7%)	0.000913	0.0209	BP 5
	GO:0016787 hydrolase activity	2589	19 (0.7%)	0.00298	0.0218	MF 2
	GO:0030246 carbohydrate binding	273	5 (1.8%)	0.00379	0.0218	MF 2
	GO:1901700 response to oxygen-containing compound	1592	15 (0.9%)	0.000803	0.0219	BP 3
	Activation of NMDA receptors and postsynaptic events	75	3 (4.0%)	0.00414	0.022	Reactome
	Salmonella infection - Homo sapiens (human)	249	5 (2.0%)	0.00433	0.0224	KEGG
	GO:0051271 negative regulation of cellular component movement	308	6 (1.9%)	0.00111	0.0231	BP 5
	GO:0031983 vesicle lumen	341	5 (1.5%)	0.00953	0.0231	CC 3
	GO:0003376 sphingosine-1-phosphate receptor signaling pathway	14	2 (14.3%)	0.00125	0.0232	BP 4
	GO:0040013 negative regulation of locomotion	323	6 (1.9%)	0.00141	0.0232	BP 4
	GO:0051270 regulation of cellular component movement	1013	11 (1.1%)	0.00145	0.0232	BP 4
	GO:0042060 wound healing	576	8 (1.4%)	0.00149	0.0232	BP 4
	GO:0033993 response to lipid	863	10 (1.2%)	0.0015	0.0232	BP 4
	GO:0016477 cell migration	1521	14 (0.9%)	0.00153	0.0232	BP 4
	GO:0043627 response to estrogen	71	3 (4.2%)	0.00249	0.0236	BP 2
	IL1 and megakaryocytes in obesity	24	2 (8.3%)	0.00476	0.024	Wikipathways
	GO:0031529 ruffle organization	56	3 (5.4%)	0.00126	0.024	BP 5
	GO:0060205 cytoplasmic vesicle lumen	340	5 (1.5%)	0.00941	0.0246	CC 4
	GO:0015629 actin cytoskeleton	513	6 (1.2%)	0.0129	0.0246	CC 5
	GO:0004553 hydrolase activity, hydrolyzing O-glycosyl compounds	103	4 (3.9%)	0.000611	0.0251	MF 4
	EGF-EGFR signaling pathway	162	4 (2.5%)	0.00521	0.0257	Wikipathways
	GO:0006955 immune response	2409	18 (0.7%)	0.00323	0.026	BP 2
	GO:0050900 leukocyte migration	517	7 (1.4%)	0.00342	0.026	BP 2
	GO:0061024 membrane organization	982	11 (1.1%)	0.00113	0.0266	BP 3
	GO:0044087 regulation of cellular component biogenesis	1008	11 (1.1%)	0.00138	0.0266	BP 3
	GO:0097435 supramolecular fiber organization	709	9 (1.3%)	0.00139	0.0266	BP 3
	Basigin interactions	26	2 (7.7%)	0.00557	0.0268	Reactome
	GO:0090520 sphingolipid mediated signaling pathway	16	2 (12.5%)	0.00164	0.0285	BP 3
	VEGFR2 mediated vascular permeability	28	2 (7.1%)	0.00644	0.0303	Reactome
	GO:0051015 actin filament binding	212	5 (2.4%)	0.00127	0.0304	MF 3
	GO:0016798 hydrolase activity, acting on glycosyl bonds	141	4 (2.9%)	0.00198	0.0304	MF 3
	GO:0005539 glycosaminoglycan binding	236	5 (2.1%)	0.00203	0.0304	MF 3
	GO:0044242 cellular lipid catabolic process	239	5 (2.1%)	0.0021	0.0305	BP 4
	VEGFA-VEGFR2 Pathway	92	3 (3.3%)	0.00731	0.0324	Reactome
	fmlp induced chemokine gene expression in hmc-1 cells	30	2 (6.7%)	0.00737	0.0324	BioCarta
	Metabolism of carbohydrates	285	5 (1.8%)	0.00749	0.0324	Reactome
	Chaperonin-mediated protein folding	93	3 (3.2%)	0.00753	0.0324	Reactome
	Lissencephaly gene (LIS1) in neuronal migration and development	31	2 (6.5%)	0.00786	0.0331	PID
	Fc gamma R-mediated phagocytosis - Homo sapiens (human)	97	3 (3.1%)	0.00821	0.0339	KEGG
	Protein folding	98	3 (3.1%)	0.00869	0.0345	Reactome
	Mammary gland development pathway - Pregnancy and lactation (Stage 3 of 4)	33	2 (6.1%)	0.00888	0.0345	Wikipathways
	phospholipids as signalling intermediaries	33	2 (6.1%)	0.00888	0.0345	BioCarta
	Signaling by VEGF	100	3 (3.0%)	0.00918	0.0347	Reactome
	Alpha4 beta1 integrin signaling events	34	2 (5.9%)	0.00941	0.0347	PID
	Integrin-mediated Cell Adhesion	101	3 (3.0%)	0.00944	0.0347	Wikipathways
	Lysosome Vesicle Biogenesis	35	2 (5.7%)	0.00995	0.0353	Reactome
	EPHB-mediated forward signaling	35	2 (5.7%)	0.00995	0.0353	Reactome
	GO:0042221 response to chemical	4693	28 (0.6%)	0.00549	0.0359	BP 2
	GO:0016043 cellular component organization	6619	36 (0.5%)	0.00601	0.0359	BP 2
	GO:0006928 movement of cell or subcellular component	2164	16 (0.7%)	0.00633	0.0359	BP 2
	GO:0009719 response to endogenous stimulus	1597	13 (0.8%)	0.00662	0.0359	BP 2
	GO:0051128 regulation of cellular component organization	2562	19 (0.7%)	0.00266	0.0363	BP 4
	GO:0051017 actin filament bundle assembly	153	4 (2.6%)	0.00273	0.0363	BP 4
	GO:0032956 regulation of actin cytoskeleton organization	349	6 (1.7%)	0.00209	0.0368	BP 5
	GO:0008484 sulfuric ester hydrolase activity	17	2 (11.8%)	0.00186	0.0381	MF 4
	RHO GTPases Activate WASPs and WAVEs	37	2 (5.4%)	0.0111	0.0386	Reactome
	GO:0009653 anatomical structure morphogenesis	2614	18 (0.7%)	0.00764	0.0387	BP 2
	Proteoglycans in cancer - Homo sapiens (human)	205	4 (2.0%)	0.0118	0.0403	KEGG
	GO:0001935 endothelial cell proliferation	150	4 (2.7%)	0.00254	0.0403	BP 3
	GO:0010033 response to organic substance	3181	22 (0.7%)	0.00275	0.0403	BP 3
	GO:0046785 microtubule polymerization	78	3 (3.8%)	0.00325	0.0414	BP 4
	GO:1902903 regulation of supramolecular fiber organization	364	6 (1.6%)	0.00258	0.0419	BP 5
	GO:1904886 beta-catenin destruction complex disassembly	21	2 (9.5%)	0.00284	0.0419	BP 5
	GO:0061572 actin filament bundle organization	157	4 (2.6%)	0.00293	0.0419	BP 5
	GO:0016137 glycoside metabolic process	22	2 (9.1%)	0.00312	0.042	BP 5
	GO:0006790 sulfur compound metabolic process	379	6 (1.6%)	0.0031	0.0423	BP 3
	Microglia Pathogen Phagocytosis Pathway	40	2 (5.0%)	0.0129	0.0433	Wikipathways
	GO:0030029 actin filament-based process	782	8 (1.0%)	0.00925	0.0439	BP 2
	Nucleotide-binding Oligomerization Domain (NOD) pathway	41	2 (4.9%)	0.0135	0.0447	Wikipathways
	GO:0008289 lipid binding	789	8 (1.0%)	0.0098	0.0451	MF 2
	GO:0031579 membrane raft organization	24	2 (8.3%)	0.00371	0.0455	BP 4
	GO:0060627 regulation of vesicle-mediated transport	530	7 (1.3%)	0.00388	0.0458	BP 4
	Porphyrin and chlorophyll metabolism - Homo sapiens (human)	42	2 (4.8%)	0.0141	0.046	KEGG
	GO:0038061 NIK/NF-kappaB signaling	171	4 (2.3%)	0.00406	0.0463	BP 4
	GO:0033043 regulation of organelle organization	1314	12 (0.9%)	0.00368	0.0469	BP 5
	GO:0071363 cellular response to growth factor stimulus	673	8 (1.2%)	0.0039	0.047	BP 5
	Signaling by SCF-KIT	43	2 (4.7%)	0.0148	0.0474	Reactome
	Galactose metabolism	44	2 (4.5%)	0.0154	0.0487	EHMN
	Integrin-linked kinase signaling	45	2 (4.4%)	0.0161	0.05	PID
lnckb.61426	GO:0016160 amylase activity	5	3 (60.0%)	1.63e-06	2.62e-05	MF 5
	GO:0103025 alpha-amylase activity (releasing maltohexaose)	5	3 (60.0%)	1.63e-06	2.62e-05	MF 5
	GPCRs, Class A Rhodopsin-like	261	10 (3.8%)	1.99e-06	0.000213	Wikipathways
	Endohydrolysis of 1,4-alpha-D-glucosidic linkages in polysaccharides by alpha-amylase	6	3 (50.0%)	3.44e-06	0.000213	EHMN
	GO:0004930 G protein-coupled receptor activity	880	17 (1.9%)	6.44e-06	0.000303	MF 4
	Digestion of dietary carbohydrate	10	3 (30.0%)	2.03e-05	0.000839	Reactome
	GO:0003008 system process	2176	28 (1.3%)	1.39e-05	0.00103	BP 2
	GO:0031404 chloride ion binding	13	3 (23.1%)	4.53e-05	0.00106	MF 4
	GO:0004888 transmembrane signaling receptor activity	1314	20 (1.5%)	3e-05	0.00123	MF 3
	GO:0008188 neuropeptide receptor activity	46	4 (8.7%)	0.000121	0.00129	MF 5
	GO:0038023 signaling receptor activity	1507	21 (1.4%)	6.73e-05	0.00161	MF 2
	Glycogen synthetase deficiency	18	3 (16.7%)	0.000134	0.00166	SMPDB
	Glycogenosis, Type III. Cori disease, Debrancher glycogenosis	18	3 (16.7%)	0.000134	0.00166	SMPDB
	Mucopolysaccharidosis VI. Sly syndrome	18	3 (16.7%)	0.000134	0.00166	SMPDB
	Sucrase-isomaltase deficiency	18	3 (16.7%)	0.000134	0.00166	SMPDB
	Glycogenosis, Type IV. Amylopectinosis, Anderson disease	18	3 (16.7%)	0.000134	0.00166	SMPDB
	Glycogenosis, Type VI. Hers disease	18	3 (16.7%)	0.000134	0.00166	SMPDB
	Starch and Sucrose Metabolism	18	3 (16.7%)	0.000134	0.00166	SMPDB
	GO:0008343 adult feeding behavior	10	3 (30.0%)	1.92e-05	0.00232	BP 3
	GO:0050877 nervous system process	1431	21 (1.5%)	3.2e-05	0.00232	BP 3
	Digestion	22	3 (13.6%)	0.000248	0.0028	Reactome
	GO:0031226 intrinsic component of plasma membrane	1740	23 (1.3%)	6.5e-05	0.0028	CC 3
	GO:0070701 mucus layer	3	2 (66.7%)	9.07e-05	0.00296	CC 2
	GO:0031224 intrinsic component of membrane	5568	49 (0.9%)	0.000135	0.00296	CC 2
	GO:0005887 integral component of plasma membrane	1661	22 (1.3%)	9.4e-05	0.00357	CC 4
	Digestion and absorption	26	3 (11.5%)	0.000412	0.00426	Reactome
	GO:0005886 plasma membrane	5778	49 (0.8%)	0.000354	0.00519	CC 2
	GO:0016021 integral component of membrane	5401	47 (0.9%)	0.000277	0.00595	CC 3
	GO:0071944 cell periphery	5888	49 (0.8%)	0.000571	0.00628	CC 2
	Role of Osx and miRNAs in tooth development	33	3 (9.1%)	0.00084	0.00801	Wikipathways
	Starch and sucrose metabolism - Homo sapiens (human)	36	3 (8.3%)	0.00109	0.00962	KEGG
	GO:0007186 G protein-coupled receptor signaling pathway	1399	19 (1.4%)	0.000221	0.0107	BP 3
	GPCR ligand binding	476	9 (1.9%)	0.00141	0.0117	Reactome
	G alpha (q) signalling events	221	6 (2.7%)	0.00155	0.0118	Reactome
	Sensory Perception	585	10 (1.7%)	0.00162	0.0118	Reactome
	Carbohydrate digestion and absorption - Homo sapiens (human)	47	3 (6.4%)	0.00236	0.0163	KEGG
	Pancreatic secretion - Homo sapiens (human)	102	4 (3.9%)	0.00264	0.0167	KEGG
	Olfactory Signaling Pathway	425	8 (1.9%)	0.0027	0.0167	Reactome
	Olfactory transduction - Homo sapiens (human)	443	8 (1.8%)	0.00334	0.019	KEGG
	Class A/1 (Rhodopsin-like receptors)	346	7 (2.0%)	0.00337	0.019	Reactome
	Acyl chain remodelling of PI	16	2 (12.5%)	0.0036	0.0194	Reactome
	GO:0007600 sensory perception	990	16 (1.6%)	0.000105	0.0219	BP 4
	GO:0009311 oligosaccharide metabolic process	56	4 (7.1%)	0.000261	0.0224	BP 4
	GO:0007218 neuropeptide signaling pathway	107	5 (4.7%)	0.000321	0.0224	BP 4
	Acyl chain remodelling of PG	18	2 (11.1%)	0.00456	0.0235	Reactome
	GO:0019842 vitamin binding	148	5 (3.4%)	0.00135	0.0278	MF 3
	GO:0044459 plasma membrane part	3026	28 (0.9%)	0.00343	0.0302	CC 2
	GO:0050906 detection of stimulus involved in sensory perception	548	10 (1.8%)	0.000913	0.0331	BP 3
	Acyl chain remodelling of PS	22	2 (9.1%)	0.00678	0.0336	Reactome
	alpha-Linolenic acid metabolism - Homo sapiens (human)	25	2 (8.0%)	0.00871	0.0415	KEGG
	Termination of O-glycan biosynthesis	26	2 (7.7%)	0.0094	0.0416	Reactome
	Surfactant metabolism	26	2 (7.7%)	0.0094	0.0416	Reactome
	Acyl chain remodelling of PC	27	2 (7.4%)	0.0101	0.0433	Reactome
	Dectin-2 family	29	2 (6.9%)	0.0116	0.045	Reactome
	Linoleic acid metabolism - Homo sapiens (human)	29	2 (6.9%)	0.0116	0.045	KEGG
	Acyl chain remodelling of PE	29	2 (6.9%)	0.0116	0.045	Reactome
	GO:0004984 olfactory receptor activity	436	8 (1.8%)	0.00289	0.0452	MF 4
	GO:0005509 calcium ion binding	718	10 (1.4%)	0.00594	0.0475	MF 5
	GO:0007631 feeding behavior	94	4 (4.3%)	0.00184	0.0495	BP 2
	GO:0051606 detection of stimulus	716	11 (1.5%)	0.00201	0.0495	BP 2
	GO:0050907 detection of chemical stimulus involved in sensory perception	485	9 (1.9%)	0.00147	0.0768	BP 4
	GO:0007606 sensory perception of chemical stimulus	536	10 (1.9%)	0.000771	0.0987	BP 5
lnckb.66409	GO:0001653 peptide receptor activity	154	6 (3.9%)	6.98e-06	0.000223	MF 3
	GO:0008528 G protein-coupled peptide receptor activity	150	5 (3.3%)	8.99e-05	0.00234	MF 4
	GO:0071944 cell periphery	5888	32 (0.5%)	9.48e-05	0.00394	CC 2
	GO:0005886 plasma membrane	5778	31 (0.5%)	0.000179	0.00394	CC 2
	GO:0038023 signaling receptor activity	1507	13 (0.9%)	0.000455	0.00955	MF 2
	Complement and coagulation cascades - Homo sapiens (human)	85	4 (4.7%)	0.000199	0.0189	KEGG
	GO:0031224 intrinsic component of membrane	5568	28 (0.5%)	0.00151	0.0207	CC 2
	GO:0098590 plasma membrane region	1185	10 (0.8%)	0.00269	0.0207	CC 2
	GO:0044459 plasma membrane part	3026	18 (0.6%)	0.00273	0.0207	CC 2
	GO:0012505 endomembrane system	4636	24 (0.5%)	0.00282	0.0207	CC 2
	GO:0007155 cell adhesion	1457	13 (0.9%)	0.000333	0.0236	BP 2
	GO:0031226 intrinsic component of plasma membrane	1740	14 (0.8%)	0.000538	0.0264	CC 3
	GO:0004888 transmembrane signaling receptor activity	1314	11 (0.8%)	0.0017	0.0272	MF 3
	GO:0099634 postsynaptic specialization membrane	109	3 (2.8%)	0.00439	0.0276	CC 2
	Dissolution of Fibrin Clot	11	2 (18.2%)	0.000619	0.0294	Reactome
	GO:0016021 integral component of membrane	5401	27 (0.5%)	0.00217	0.0367	CC 3
	GO:0098839 postsynaptic density membrane	86	3 (3.5%)	0.00225	0.0367	CC 3
	GO:0045177 apical part of cell	415	5 (1.2%)	0.00829	0.0456	CC 2
	GO:0016324 apical plasma membrane	353	5 (1.4%)	0.00423	0.0461	CC 3
	GO:0097708 intracellular vesicle	2426	15 (0.6%)	0.0047	0.0461	CC 3
	Beta1 integrin cell surface interactions	66	3 (4.5%)	0.00148	0.0465	PID
	Cannabinoid receptor signaling	20	2 (10.0%)	0.0021	0.0465	Wikipathways
	Laminin interactions	23	2 (8.7%)	0.00277	0.0465	Reactome
	Cell junction organization	89	3 (3.4%)	0.00347	0.0465	Reactome
	Vitamin D Receptor Pathway	184	4 (2.2%)	0.00355	0.0465	Wikipathways
	Amoebiasis - Homo sapiens (human)	102	3 (3.0%)	0.00495	0.0465	KEGG
	Adherens junctions interactions	31	2 (6.5%)	0.00501	0.0465	Reactome
	GPCR downstream signalling	633	7 (1.1%)	0.00538	0.0465	Reactome
	Peptide ligand-binding receptors	207	4 (1.9%)	0.00539	0.0465	Reactome
lnckb.83321	FOXO-mediated transcription	62	3 (4.8%)	0.000422	0.0165	Reactome
	Amphetamine addiction - Homo sapiens (human)	69	3 (4.3%)	0.000578	0.0165	KEGG
	GO:0009712 catechol-containing compound metabolic process	52	3 (5.8%)	0.00025	0.0175	BP 5
	GO:0042416 dopamine biosynthetic process	11	2 (18.2%)	0.000295	0.0175	BP 5
	GO:0042417 dopamine metabolic process	38	3 (7.9%)	9.75e-05	0.0179	BP 4
	GO:0006584 catecholamine metabolic process	52	3 (5.8%)	0.00025	0.0228	BP 4
	FOXO-mediated transcription of oxidative stress, metabolic and neuronal genes	28	2 (7.1%)	0.002	0.0327	Reactome
	Dopaminergic Neurogenesis	30	2 (6.7%)	0.00229	0.0327	Wikipathways
	Vitamin D-sensitive calcium signaling in depression	35	2 (5.7%)	0.00311	0.0355	Wikipathways
	Dopaminergic synapse - Homo sapiens (human)	132	3 (2.3%)	0.00373	0.0355	KEGG
	Splicing factor NOVA regulated synaptic proteins	42	2 (4.8%)	0.00446	0.0357	Wikipathways
	Cocaine addiction - Homo sapiens (human)	49	2 (4.1%)	0.00603	0.0357	KEGG
	Synaptic signaling pathways associated with autism spectrum disorder	50	2 (4.0%)	0.00627	0.0357	Wikipathways
	GPCR Dopamine D1like receptor	50	2 (4.0%)	0.00627	0.0357	INOH
	GO:0042423 catecholamine biosynthetic process	20	2 (10.0%)	0.001	0.0399	BP 5
	Axon guidance - Homo sapiens (human)	182	3 (1.6%)	0.00909	0.0428	KEGG
	Axon guidance	356	4 (1.1%)	0.00971	0.0428	Reactome
	Semaphorin interactions	64	2 (3.1%)	0.0101	0.0428	Reactome
	Long-term potentiation - Homo sapiens (human)	67	2 (3.0%)	0.011	0.0428	KEGG
	Prolactin signaling pathway - Homo sapiens (human)	70	2 (2.9%)	0.012	0.0428	KEGG
	Nervous system development	379	4 (1.1%)	0.012	0.0428	Reactome
	EPH-Ephrin signaling	74	2 (2.7%)	0.0133	0.0447	Reactome
	GO:0060033 anatomical structure regression	17	2 (11.8%)	0.000723	0.0455	BP 2
	cAMP signaling pathway - Homo sapiens (human)	216	3 (1.4%)	0.0144	0.0457	KEGG
	GO:0019233 sensory perception of pain	99	3 (3.0%)	0.00164	0.0488	BP 5

## Sheet: Additional File 1.h
Additional File 1.g Expression comparison across subtypes for lncRNAs in surviBALL.
Cohort	GeneID	group1	group2	n1	n2	statistic	p	p.adj	p.adj.signif
C1+C2	lnckb.32044	HHD	BCR::ABL1	33	2	-0.252428	0.80071	1	ns
C1+C2	lnckb.32044	HHD	BCR::ABL1-like	33	4	0.791791	0.428482	1	ns
C1+C2	lnckb.32044	HHD	DUX4r	33	17	0.319249	0.749537	1	ns
C1+C2	lnckb.32044	HHD	ETV6::RUNX1	33	23	-0.248135	0.80403	1	ns
C1+C2	lnckb.32044	HHD	Others	33	29	1.41452	0.157208	1	ns
C1+C2	lnckb.32044	HHD	iAMP21	33	5	1.81595	0.0693779	1	ns
C1+C2	lnckb.32044	HHD	KMT2Ar	33	6	2.13075	0.0331096	1	ns
C1+C2	lnckb.32044	HHD	ZNF384r	33	3	2.15153	0.0314345	1	ns
C1+C2	lnckb.32044	BCR::ABL1	BCR::ABL1-like	2	4	0.696315	0.486232	1	ns
C1+C2	lnckb.32044	BCR::ABL1	DUX4r	2	17	0.373398	0.708852	1	ns
C1+C2	lnckb.32044	BCR::ABL1	ETV6::RUNX1	2	23	0.157924	0.874517	1	ns
C1+C2	lnckb.32044	BCR::ABL1	Others	2	29	0.743913	0.456929	1	ns
C1+C2	lnckb.32044	BCR::ABL1	iAMP21	2	5	1.26132	0.207194	1	ns
C1+C2	lnckb.32044	BCR::ABL1	KMT2Ar	2	6	1.38332	0.166566	1	ns
C1+C2	lnckb.32044	BCR::ABL1	ZNF384r	2	3	1.62262	0.104671	1	ns
C1+C2	lnckb.32044	BCR::ABL1-like	DUX4r	4	17	-0.582838	0.560002	1	ns
C1+C2	lnckb.32044	BCR::ABL1-like	ETV6::RUNX1	4	23	-0.898229	0.369063	1	ns
C1+C2	lnckb.32044	BCR::ABL1-like	Others	4	29	-0.110925	0.911676	1	ns
C1+C2	lnckb.32044	BCR::ABL1-like	iAMP21	4	5	0.674204	0.500182	1	ns
C1+C2	lnckb.32044	BCR::ABL1-like	KMT2Ar	4	6	0.815575	0.414743	1	ns
C1+C2	lnckb.32044	BCR::ABL1-like	ZNF384r	4	3	1.14986	0.250203	1	ns
C1+C2	lnckb.32044	DUX4r	ETV6::RUNX1	17	23	-0.50871	0.610955	1	ns
C1+C2	lnckb.32044	DUX4r	Others	17	29	0.866659	0.386129	1	ns
C1+C2	lnckb.32044	DUX4r	iAMP21	17	5	1.52564	0.1271	1	ns
C1+C2	lnckb.32044	DUX4r	KMT2Ar	17	6	1.79074	0.0733355	1	ns
C1+C2	lnckb.32044	DUX4r	ZNF384r	17	3	1.91962	0.0549062	1	ns
C1+C2	lnckb.32044	ETV6::RUNX1	Others	23	29	1.53086	0.125804	1	ns
C1+C2	lnckb.32044	ETV6::RUNX1	iAMP21	23	5	1.90273	0.057076	1	ns
C1+C2	lnckb.32044	ETV6::RUNX1	KMT2Ar	23	6	2.2099	0.0271118	0.976024	ns
C1+C2	lnckb.32044	ETV6::RUNX1	ZNF384r	23	3	2.22338	0.0261903	0.942851	ns
C1+C2	lnckb.32044	Others	iAMP21	29	5	1.05617	0.290891	1	ns
C1+C2	lnckb.32044	Others	KMT2Ar	29	6	1.30573	0.191645	1	ns
C1+C2	lnckb.32044	Others	ZNF384r	29	3	1.54561	0.122198	1	ns
C1+C2	lnckb.32044	iAMP21	KMT2Ar	5	6	0.122507	0.902497	1	ns
C1+C2	lnckb.32044	iAMP21	ZNF384r	5	3	0.583252	0.559724	1	ns
C1+C2	lnckb.32044	KMT2Ar	ZNF384r	6	3	0.497471	0.618857	1	ns
TARGET	lnckb.32044	HHD	BCR::ABL1	27	5	0.608934	0.542568	1	ns
TARGET	lnckb.32044	HHD	BCR::ABL1-like	27	24	-0.36427	0.715657	1	ns
TARGET	lnckb.32044	HHD	Others	27	13	-1.80407	0.0712205	1	ns
TARGET	lnckb.32044	HHD	ETV6::RUNX1	27	11	-0.887134	0.375007	1	ns
TARGET	lnckb.32044	HHD	ETV6::RUNX1-like	27	4	-1.28125	0.200107	1	ns
TARGET	lnckb.32044	HHD	iAMP21	27	8	1.97202	0.0486073	1	ns
TARGET	lnckb.32044	HHD	KMT2Ar	27	3	0.386037	0.699469	1	ns
TARGET	lnckb.32044	HHD	MEF2Dr	27	5	-0.714109	0.47516	1	ns
TARGET	lnckb.32044	HHD	PAX5_alt	27	43	-1.17785	0.238858	1	ns
TARGET	lnckb.32044	HHD	TCF3::HLF	27	3	-0.313132	0.75418	1	ns
TARGET	lnckb.32044	HHD	TCF3::PBX1	27	18	-3.18271	0.00145902	0.113803	ns
TARGET	lnckb.32044	HHD	ZNF384r	27	13	0.692955	0.488338	1	ns
TARGET	lnckb.32044	BCR::ABL1	BCR::ABL1-like	5	24	-0.810953	0.417392	1	ns
TARGET	lnckb.32044	BCR::ABL1	Others	5	13	-1.72069	0.0853075	1	ns
TARGET	lnckb.32044	BCR::ABL1	ETV6::RUNX1	5	11	-1.138	0.25512	1	ns
TARGET	lnckb.32044	BCR::ABL1	ETV6::RUNX1-like	5	4	-1.46523	0.142858	1	ns
TARGET	lnckb.32044	BCR::ABL1	iAMP21	5	8	0.872401	0.38299	1	ns
TARGET	lnckb.32044	BCR::ABL1	KMT2Ar	5	3	-0.0842588	0.932851	1	ns
TARGET	lnckb.32044	BCR::ABL1	MEF2Dr	5	5	-1.01848	0.30845	1	ns
TARGET	lnckb.32044	BCR::ABL1	PAX5_alt	5	43	-1.23954	0.215144	1	ns
TARGET	lnckb.32044	BCR::ABL1	TCF3::HLF	5	3	-0.6669	0.504836	1	ns
TARGET	lnckb.32044	BCR::ABL1	TCF3::PBX1	5	18	-2.50223	0.0123415	0.96264	ns
TARGET	lnckb.32044	BCR::ABL1	ZNF384r	5	13	-0.118846	0.905397	1	ns
TARGET	lnckb.32044	BCR::ABL1-like	Others	24	13	-1.47175	0.141089	1	ns
TARGET	lnckb.32044	BCR::ABL1-like	ETV6::RUNX1	24	11	-0.590841	0.554627	1	ns
TARGET	lnckb.32044	BCR::ABL1-like	ETV6::RUNX1-like	24	4	-1.08181	0.279336	1	ns
TARGET	lnckb.32044	BCR::ABL1-like	iAMP21	24	8	2.19476	0.0281809	1	ns
TARGET	lnckb.32044	BCR::ABL1-like	KMT2Ar	24	3	0.550527	0.581958	1	ns
TARGET	lnckb.32044	BCR::ABL1-like	MEF2Dr	24	5	-0.499356	0.617529	1	ns
TARGET	lnckb.32044	BCR::ABL1-like	PAX5_alt	24	43	-0.734	0.462949	1	ns
TARGET	lnckb.32044	BCR::ABL1-like	TCF3::HLF	24	3	-0.144313	0.885253	1	ns
TARGET	lnckb.32044	BCR::ABL1-like	TCF3::PBX1	24	18	-2.77826	0.00546502	0.426272	ns
TARGET	lnckb.32044	BCR::ABL1-like	ZNF384r	24	13	0.976048	0.32904	1	ns
TARGET	lnckb.32044	Others	ETV6::RUNX1	13	11	0.712015	0.476455	1	ns
TARGET	lnckb.32044	Others	ETV6::RUNX1-like	13	4	-0.135405	0.892291	1	ns
TARGET	lnckb.32044	Others	iAMP21	13	8	3.12185	0.00179717	0.14018	ns
TARGET	lnckb.32044	Others	KMT2Ar	13	3	1.31762	0.187631	1	ns
TARGET	lnckb.32044	Others	MEF2Dr	13	5	0.496628	0.619451	1	ns
TARGET	lnckb.32044	Others	PAX5_alt	13	43	1.0104	0.312304	1	ns
TARGET	lnckb.32044	Others	TCF3::HLF	13	3	0.653307	0.513559	1	ns
TARGET	lnckb.32044	Others	TCF3::PBX1	13	18	-0.987569	0.323364	1	ns
TARGET	lnckb.32044	Others	ZNF384r	13	13	2.1491	0.0316268	1	ns
TARGET	lnckb.32044	ETV6::RUNX1	ETV6::RUNX1-like	11	4	-0.632182	0.527268	1	ns
TARGET	lnckb.32044	ETV6::RUNX1	iAMP21	11	8	2.39129	0.0167893	1	ns
TARGET	lnckb.32044	ETV6::RUNX1	KMT2Ar	11	3	0.847882	0.396504	1	ns
TARGET	lnckb.32044	ETV6::RUNX1	MEF2Dr	11	5	-0.0562712	0.955126	1	ns
TARGET	lnckb.32044	ETV6::RUNX1	PAX5_alt	11	43	0.0831897	0.933701	1	ns
TARGET	lnckb.32044	ETV6::RUNX1	TCF3::HLF	11	3	0.194611	0.845698	1	ns
TARGET	lnckb.32044	ETV6::RUNX1	TCF3::PBX1	11	18	-1.70142	0.0888643	1	ns
TARGET	lnckb.32044	ETV6::RUNX1	ZNF384r	11	13	1.34559	0.178436	1	ns
TARGET	lnckb.32044	ETV6::RUNX1-like	iAMP21	4	8	2.41724	0.0156387	1	ns
TARGET	lnckb.32044	ETV6::RUNX1-like	KMT2Ar	4	3	1.20636	0.227679	1	ns
TARGET	lnckb.32044	ETV6::RUNX1-like	MEF2Dr	4	5	0.505	0.613559	1	ns
TARGET	lnckb.32044	ETV6::RUNX1-like	PAX5_alt	4	43	0.759888	0.447322	1	ns
TARGET	lnckb.32044	ETV6::RUNX1-like	TCF3::HLF	4	3	0.649249	0.516177	1	ns
TARGET	lnckb.32044	ETV6::RUNX1-like	TCF3::PBX1	4	18	-0.510213	0.609903	1	ns
TARGET	lnckb.32044	ETV6::RUNX1-like	ZNF384r	4	13	1.60967	0.107469	1	ns
TARGET	lnckb.32044	iAMP21	KMT2Ar	8	3	-0.825519	0.409077	1	ns
TARGET	lnckb.32044	iAMP21	MEF2Dr	8	5	-2.0023	0.0452523	1	ns
TARGET	lnckb.32044	iAMP21	PAX5_alt	8	43	-2.81277	0.00491168	0.383111	ns
TARGET	lnckb.32044	iAMP21	TCF3::HLF	8	3	-1.45403	0.145939	1	ns
TARGET	lnckb.32044	iAMP21	TCF3::PBX1	8	18	-4.14734	3.36354e-05	0.00262356	**
TARGET	lnckb.32044	iAMP21	ZNF384r	8	13	-1.24597	0.212776	1	ns
TARGET	lnckb.32044	KMT2Ar	MEF2Dr	3	5	-0.79777	0.425004	1	ns
TARGET	lnckb.32044	KMT2Ar	PAX5_alt	3	43	-0.877751	0.380079	1	ns
TARGET	lnckb.32044	KMT2Ar	TCF3::HLF	3	3	-0.52113	0.602276	1	ns
TARGET	lnckb.32044	KMT2Ar	TCF3::PBX1	3	18	-1.92974	0.0536392	1	ns
TARGET	lnckb.32044	KMT2Ar	ZNF384r	3	13	-0.00157234	0.998745	1	ns
TARGET	lnckb.32044	MEF2Dr	PAX5_alt	5	43	0.123722	0.901535	1	ns
TARGET	lnckb.32044	MEF2Dr	TCF3::HLF	5	3	0.215129	0.829667	1	ns
TARGET	lnckb.32044	MEF2Dr	TCF3::PBX1	5	18	-1.22802	0.21944	1	ns
TARGET	lnckb.32044	MEF2Dr	ZNF384r	5	13	1.10521	0.269067	1	ns
TARGET	lnckb.32044	PAX5_alt	TCF3::HLF	43	3	0.1652	0.868787	1	ns
TARGET	lnckb.32044	PAX5_alt	TCF3::PBX1	43	18	-2.41957	0.015539	1	ns
TARGET	lnckb.32044	PAX5_alt	ZNF384r	43	13	1.65285	0.0983624	1	ns
TARGET	lnckb.32044	TCF3::HLF	TCF3::PBX1	3	18	-1.24742	0.212244	1	ns
TARGET	lnckb.32044	TCF3::HLF	ZNF384r	3	13	0.662741	0.507497	1	ns
TARGET	lnckb.32044	TCF3::PBX1	ZNF384r	18	13	3.3035	0.000954848	0.0744782	ns
C1+C2	lnckb.8576	HHD	BCR::ABL1	33	2	-1.0476	0.294824	1	ns
C1+C2	lnckb.8576	HHD	BCR::ABL1-like	33	4	-0.726371	0.467612	1	ns
C1+C2	lnckb.8576	HHD	DUX4r	33	17	1.21238	0.225366	1	ns
C1+C2	lnckb.8576	HHD	ETV6::RUNX1	33	23	-0.562513	0.573767	1	ns
C1+C2	lnckb.8576	HHD	Others	33	29	1.7118	0.0869329	1	ns
C1+C2	lnckb.8576	HHD	iAMP21	33	5	1.22599	0.220204	1	ns
C1+C2	lnckb.8576	HHD	KMT2Ar	33	6	-0.737354	0.460907	1	ns
C1+C2	lnckb.8576	HHD	ZNF384r	33	3	1.05002	0.293708	1	ns
C1+C2	lnckb.8576	BCR::ABL1	BCR::ABL1-like	2	4	0.436839	0.662228	1	ns
C1+C2	lnckb.8576	BCR::ABL1	DUX4r	2	17	1.50469	0.132403	1	ns
C1+C2	lnckb.8576	BCR::ABL1	ETV6::RUNX1	2	23	0.827563	0.407918	1	ns
C1+C2	lnckb.8576	BCR::ABL1	Others	2	29	1.63947	0.101116	1	ns
C1+C2	lnckb.8576	BCR::ABL1	iAMP21	2	5	1.61503	0.106304	1	ns
C1+C2	lnckb.8576	BCR::ABL1	KMT2Ar	2	6	0.533541	0.593659	1	ns
C1+C2	lnckb.8576	BCR::ABL1	ZNF384r	2	3	1.52932	0.126186	1	ns
C1+C2	lnckb.8576	BCR::ABL1-like	DUX4r	4	17	1.34333	0.179166	1	ns
C1+C2	lnckb.8576	BCR::ABL1-like	ETV6::RUNX1	4	23	0.427834	0.668772	1	ns
C1+C2	lnckb.8576	BCR::ABL1-like	Others	4	29	1.53791	0.124071	1	ns
C1+C2	lnckb.8576	BCR::ABL1-like	iAMP21	4	5	1.45034	0.146964	1	ns
C1+C2	lnckb.8576	BCR::ABL1-like	KMT2Ar	4	6	0.0888002	0.929241	1	ns
C1+C2	lnckb.8576	BCR::ABL1-like	ZNF384r	4	3	1.33255	0.182679	1	ns
C1+C2	lnckb.8576	DUX4r	ETV6::RUNX1	17	23	-1.60933	0.107544	1	ns
C1+C2	lnckb.8576	DUX4r	Others	17	29	0.241473	0.809188	1	ns
C1+C2	lnckb.8576	DUX4r	iAMP21	17	5	0.445023	0.656303	1	ns
C1+C2	lnckb.8576	DUX4r	KMT2Ar	17	6	-1.45137	0.146678	1	ns
C1+C2	lnckb.8576	DUX4r	ZNF384r	17	3	0.433137	0.664915	1	ns
C1+C2	lnckb.8576	ETV6::RUNX1	Others	23	29	2.10769	0.0350574	1	ns
C1+C2	lnckb.8576	ETV6::RUNX1	iAMP21	23	5	1.50201	0.133095	1	ns
C1+C2	lnckb.8576	ETV6::RUNX1	KMT2Ar	23	6	-0.380557	0.703532	1	ns
C1+C2	lnckb.8576	ETV6::RUNX1	ZNF384r	23	3	1.28041	0.2004	1	ns
C1+C2	lnckb.8576	Others	iAMP21	29	5	0.315226	0.75259	1	ns
C1+C2	lnckb.8576	Others	KMT2Ar	29	6	-1.70113	0.0889179	1	ns
C1+C2	lnckb.8576	Others	ZNF384r	29	3	0.325618	0.744713	1	ns
C1+C2	lnckb.8576	iAMP21	KMT2Ar	5	6	-1.51206	0.130519	1	ns
C1+C2	lnckb.8576	iAMP21	ZNF384r	5	3	0.0613959	0.951044	1	ns
C1+C2	lnckb.8576	KMT2Ar	ZNF384r	6	3	1.35826	0.174382	1	ns
TARGET	lnckb.8576	HHD	BCR::ABL1	27	5	3.03038	0.00244248	0.190514	ns
TARGET	lnckb.8576	HHD	BCR::ABL1-like	27	24	-0.825621	0.409019	1	ns
TARGET	lnckb.8576	HHD	Others	27	13	-0.586225	0.557725	1	ns
TARGET	lnckb.8576	HHD	ETV6::RUNX1	27	11	-1.46991	0.141585	1	ns
TARGET	lnckb.8576	HHD	ETV6::RUNX1-like	27	4	-1.6338	0.102301	1	ns
TARGET	lnckb.8576	HHD	iAMP21	27	8	-1.03774	0.299393	1	ns
TARGET	lnckb.8576	HHD	KMT2Ar	27	3	-0.00700584	0.99441	1	ns
TARGET	lnckb.8576	HHD	MEF2Dr	27	5	-0.762236	0.445919	1	ns
TARGET	lnckb.8576	HHD	PAX5_alt	27	43	-1.35587	0.17514	1	ns
TARGET	lnckb.8576	HHD	TCF3::HLF	27	3	1.05858	0.28979	1	ns
TARGET	lnckb.8576	HHD	TCF3::PBX1	27	18	0.116297	0.907417	1	ns
TARGET	lnckb.8576	HHD	ZNF384r	27	13	-0.830177	0.406439	1	ns
TARGET	lnckb.8576	BCR::ABL1	BCR::ABL1-like	5	24	-3.47237	0.000515881	0.0402387	*
TARGET	lnckb.8576	BCR::ABL1	Others	5	13	-3.17972	0.00147416	0.114985	ns
TARGET	lnckb.8576	BCR::ABL1	ETV6::RUNX1	5	11	-3.71026	0.000207047	0.0161497	*
TARGET	lnckb.8576	BCR::ABL1	ETV6::RUNX1-like	5	4	-3.50422	0.000457942	0.0357195	*
TARGET	lnckb.8576	BCR::ABL1	iAMP21	5	8	-3.32074	0.000897802	0.0700285	ns
TARGET	lnckb.8576	BCR::ABL1	KMT2Ar	5	3	-2.02609	0.0427556	1	ns
TARGET	lnckb.8576	BCR::ABL1	MEF2Dr	5	5	-2.91955	0.00350532	0.273415	ns
TARGET	lnckb.8576	BCR::ABL1	PAX5_alt	5	43	-3.82712	0.000129651	0.0101128	*
TARGET	lnckb.8576	BCR::ABL1	TCF3::HLF	5	3	-1.1381	0.255079	1	ns
TARGET	lnckb.8576	BCR::ABL1	TCF3::PBX1	5	18	-2.84851	0.0043924	0.342607	ns
TARGET	lnckb.8576	BCR::ABL1	ZNF384r	5	13	-3.33622	0.000849265	0.0662427	ns
TARGET	lnckb.8576	BCR::ABL1-like	Others	24	13	0.0979288	0.921989	1	ns
TARGET	lnckb.8576	BCR::ABL1-like	ETV6::RUNX1	24	11	-0.807891	0.419154	1	ns
TARGET	lnckb.8576	BCR::ABL1-like	ETV6::RUNX1-like	24	4	-1.1919	0.2333	1	ns
TARGET	lnckb.8576	BCR::ABL1-like	iAMP21	24	8	-0.455867	0.648485	1	ns
TARGET	lnckb.8576	BCR::ABL1-like	KMT2Ar	24	3	0.371273	0.710434	1	ns
TARGET	lnckb.8576	BCR::ABL1-like	MEF2Dr	24	5	-0.283738	0.776611	1	ns
TARGET	lnckb.8576	BCR::ABL1-like	PAX5_alt	24	43	-0.3976	0.690925	1	ns
TARGET	lnckb.8576	BCR::ABL1-like	TCF3::HLF	24	3	1.43026	0.152641	1	ns
TARGET	lnckb.8576	BCR::ABL1-like	TCF3::PBX1	24	18	0.856335	0.391813	1	ns
TARGET	lnckb.8576	BCR::ABL1-like	ZNF384r	24	13	-0.141215	0.8877	1	ns
TARGET	lnckb.8576	Others	ETV6::RUNX1	13	11	-0.800356	0.423505	1	ns
TARGET	lnckb.8576	Others	ETV6::RUNX1-like	13	4	-1.18478	0.236105	1	ns
TARGET	lnckb.8576	Others	iAMP21	13	8	-0.48921	0.624693	1	ns
TARGET	lnckb.8576	Others	KMT2Ar	13	3	0.302311	0.762415	1	ns
TARGET	lnckb.8576	Others	MEF2Dr	13	5	-0.329146	0.742046	1	ns
TARGET	lnckb.8576	Others	PAX5_alt	13	43	-0.426626	0.669652	1	ns
TARGET	lnckb.8576	Others	TCF3::HLF	13	3	1.31478	0.188585	1	ns
TARGET	lnckb.8576	Others	TCF3::PBX1	13	18	0.640937	0.521564	1	ns
TARGET	lnckb.8576	Others	ZNF384r	13	13	-0.209961	0.833698	1	ns
TARGET	lnckb.8576	ETV6::RUNX1	ETV6::RUNX1-like	11	4	-0.598655	0.549403	1	ns
TARGET	lnckb.8576	ETV6::RUNX1	iAMP21	11	8	0.232543	0.816116	1	ns
TARGET	lnckb.8576	ETV6::RUNX1	KMT2Ar	11	3	0.800686	0.423313	1	ns
TARGET	lnckb.8576	ETV6::RUNX1	MEF2Dr	11	5	0.286778	0.774283	1	ns
TARGET	lnckb.8576	ETV6::RUNX1	PAX5_alt	11	43	0.570768	0.568157	1	ns
TARGET	lnckb.8576	ETV6::RUNX1	TCF3::HLF	11	3	1.79632	0.0724432	1	ns
TARGET	lnckb.8576	ETV6::RUNX1	TCF3::PBX1	11	18	1.46632	0.142562	1	ns
TARGET	lnckb.8576	ETV6::RUNX1	ZNF384r	11	13	0.599333	0.548951	1	ns
TARGET	lnckb.8576	ETV6::RUNX1-like	iAMP21	4	8	0.747246	0.454915	1	ns
TARGET	lnckb.8576	ETV6::RUNX1-like	KMT2Ar	4	3	1.14048	0.254086	1	ns
TARGET	lnckb.8576	ETV6::RUNX1-like	MEF2Dr	4	5	0.75164	0.452267	1	ns
TARGET	lnckb.8576	ETV6::RUNX1-like	PAX5_alt	4	43	1.0376	0.299458	1	ns
TARGET	lnckb.8576	ETV6::RUNX1-like	TCF3::HLF	4	3	1.98956	0.046639	1	ns
TARGET	lnckb.8576	ETV6::RUNX1-like	TCF3::PBX1	4	18	1.64753	0.0994481	1	ns
TARGET	lnckb.8576	ETV6::RUNX1-like	ZNF384r	4	13	1.04075	0.297993	1	ns
TARGET	lnckb.8576	iAMP21	KMT2Ar	8	3	0.610728	0.54138	1	ns
TARGET	lnckb.8576	iAMP21	MEF2Dr	8	5	0.0817816	0.93482	1	ns
TARGET	lnckb.8576	iAMP21	PAX5_alt	8	43	0.220234	0.825689	1	ns
TARGET	lnckb.8576	iAMP21	TCF3::HLF	8	3	1.56862	0.116736	1	ns
TARGET	lnckb.8576	iAMP21	TCF3::PBX1	8	18	1.06636	0.286261	1	ns
TARGET	lnckb.8576	iAMP21	ZNF384r	8	13	0.305941	0.75965	1	ns
TARGET	lnckb.8576	KMT2Ar	MEF2Dr	3	5	-0.502319	0.615443	1	ns
TARGET	lnckb.8576	KMT2Ar	PAX5_alt	3	43	-0.55039	0.582052	1	ns
TARGET	lnckb.8576	KMT2Ar	TCF3::HLF	3	3	0.794243	0.427054	1	ns
TARGET	lnckb.8576	KMT2Ar	TCF3::PBX1	3	18	0.0635841	0.949301	1	ns
TARGET	lnckb.8576	KMT2Ar	ZNF384r	3	13	-0.430885	0.666552	1	ns
TARGET	lnckb.8576	MEF2Dr	PAX5_alt	5	43	0.0807964	0.935604	1	ns
TARGET	lnckb.8576	MEF2Dr	TCF3::HLF	5	3	1.39031	0.164435	1	ns
TARGET	lnckb.8576	MEF2Dr	TCF3::PBX1	5	18	0.804102	0.421338	1	ns
TARGET	lnckb.8576	MEF2Dr	ZNF384r	5	13	0.17265	0.862927	1	ns
TARGET	lnckb.8576	PAX5_alt	TCF3::HLF	43	3	1.63637	0.101761	1	ns
TARGET	lnckb.8576	PAX5_alt	TCF3::PBX1	43	18	1.31198	0.189526	1	ns
TARGET	lnckb.8576	PAX5_alt	ZNF384r	43	13	0.166434	0.867815	1	ns
TARGET	lnckb.8576	TCF3::HLF	TCF3::PBX1	3	18	-0.976324	0.328904	1	ns
TARGET	lnckb.8576	TCF3::HLF	ZNF384r	3	13	-1.44335	0.148922	1	ns
TARGET	lnckb.8576	TCF3::PBX1	ZNF384r	18	13	-0.867197	0.385834	1	ns
C1+C2	lnckb.83321	HHD	BCR::ABL1	33	2	-0.993716	0.320361	1	ns
C1+C2	lnckb.83321	HHD	BCR::ABL1-like	33	4	0.459412	0.645938	1	ns
C1+C2	lnckb.83321	HHD	DUX4r	33	17	-0.282969	0.7772	1	ns
C1+C2	lnckb.83321	HHD	ETV6::RUNX1	33	23	-0.369675	0.711624	1	ns
C1+C2	lnckb.83321	HHD	Others	33	29	1.24045	0.21481	1	ns
C1+C2	lnckb.83321	HHD	iAMP21	33	5	1.54938	0.12129	1	ns
C1+C2	lnckb.83321	HHD	KMT2Ar	33	6	2.53065	0.0113851	0.409865	ns
C1+C2	lnckb.83321	HHD	ZNF384r	33	3	1.68436	0.0921131	1	ns
C1+C2	lnckb.83321	BCR::ABL1	BCR::ABL1-like	2	4	1.11645	0.26423	1	ns
C1+C2	lnckb.83321	BCR::ABL1	DUX4r	2	17	0.855019	0.392541	1	ns
C1+C2	lnckb.83321	BCR::ABL1	ETV6::RUNX1	2	23	0.845389	0.397894	1	ns
C1+C2	lnckb.83321	BCR::ABL1	Others	2	29	1.42169	0.155116	1	ns
C1+C2	lnckb.83321	BCR::ABL1	iAMP21	2	5	1.75363	0.0794943	1	ns
C1+C2	lnckb.83321	BCR::ABL1	KMT2Ar	2	6	2.26183	0.0237078	0.853482	ns
C1+C2	lnckb.83321	BCR::ABL1	ZNF384r	2	3	1.90536	0.0567334	1	ns
C1+C2	lnckb.83321	BCR::ABL1-like	DUX4r	4	17	-0.5897	0.555392	1	ns
C1+C2	lnckb.83321	BCR::ABL1-like	ETV6::RUNX1	4	23	-0.634337	0.525861	1	ns
C1+C2	lnckb.83321	BCR::ABL1-like	Others	4	29	0.135932	0.891875	1	ns
C1+C2	lnckb.83321	BCR::ABL1-like	iAMP21	4	5	0.74583	0.45577	1	ns
C1+C2	lnckb.83321	BCR::ABL1-like	KMT2Ar	4	6	1.36314	0.172837	1	ns
C1+C2	lnckb.83321	BCR::ABL1-like	ZNF384r	4	3	1.01141	0.311822	1	ns
C1+C2	lnckb.83321	DUX4r	ETV6::RUNX1	17	23	-0.0498237	0.960263	1	ns
C1+C2	lnckb.83321	DUX4r	Others	17	29	1.31018	0.190134	1	ns
C1+C2	lnckb.83321	DUX4r	iAMP21	17	5	1.62758	0.103614	1	ns
C1+C2	lnckb.83321	DUX4r	KMT2Ar	17	6	2.5431	0.0109873	0.395544	ns
C1+C2	lnckb.83321	DUX4r	ZNF384r	17	3	1.75685	0.0789434	1	ns
C1+C2	lnckb.83321	ETV6::RUNX1	Others	23	29	1.49041	0.136116	1	ns
C1+C2	lnckb.83321	ETV6::RUNX1	iAMP21	23	5	1.71038	0.0871957	1	ns
C1+C2	lnckb.83321	ETV6::RUNX1	KMT2Ar	23	6	2.66908	0.00760592	0.273813	ns
C1+C2	lnckb.83321	ETV6::RUNX1	ZNF384r	23	3	1.81823	0.0690295	1	ns
C1+C2	lnckb.83321	Others	iAMP21	29	5	0.88349	0.376972	1	ns
C1+C2	lnckb.83321	Others	KMT2Ar	29	6	1.80024	0.0718225	1	ns
C1+C2	lnckb.83321	Others	ZNF384r	29	3	1.15416	0.248435	1	ns
C1+C2	lnckb.83321	iAMP21	KMT2Ar	5	6	0.626867	0.530746	1	ns
C1+C2	lnckb.83321	iAMP21	ZNF384r	5	3	0.372666	0.709397	1	ns
C1+C2	lnckb.83321	KMT2Ar	ZNF384r	6	3	-0.151929	0.879243	1	ns
TARGET	lnckb.83321	HHD	BCR::ABL1	27	5	-1.23976	0.215063	1	ns
TARGET	lnckb.83321	HHD	BCR::ABL1-like	27	24	-0.290036	0.771789	1	ns
TARGET	lnckb.83321	HHD	Others	27	13	-1.05177	0.292904	1	ns
TARGET	lnckb.83321	HHD	ETV6::RUNX1	27	11	-1.68746	0.091515	1	ns
TARGET	lnckb.83321	HHD	ETV6::RUNX1-like	27	4	-1.12662	0.259903	1	ns
TARGET	lnckb.83321	HHD	iAMP21	27	8	1.27897	0.200909	1	ns
TARGET	lnckb.83321	HHD	KMT2Ar	27	3	2.48925	0.0128013	0.998498	ns
TARGET	lnckb.83321	HHD	MEF2Dr	27	5	-1.23976	0.215063	1	ns
TARGET	lnckb.83321	HHD	PAX5_alt	27	43	-1.6074	0.107966	1	ns
TARGET	lnckb.83321	HHD	TCF3::HLF	27	3	-0.991811	0.32129	1	ns
TARGET	lnckb.83321	HHD	TCF3::PBX1	27	18	-1.41965	0.155709	1	ns
TARGET	lnckb.83321	HHD	ZNF384r	27	13	-1.01132	0.311864	1	ns
TARGET	lnckb.83321	BCR::ABL1	BCR::ABL1-like	5	24	1.06231	0.288093	1	ns
TARGET	lnckb.83321	BCR::ABL1	Others	5	13	0.472298	0.636714	1	ns
TARGET	lnckb.83321	BCR::ABL1	ETV6::RUNX1	5	11	0	1	1	ns
TARGET	lnckb.83321	BCR::ABL1	ETV6::RUNX1-like	5	4	0	1	1	ns
TARGET	lnckb.83321	BCR::ABL1	iAMP21	5	8	1.96186	0.0497793	1	ns
TARGET	lnckb.83321	BCR::ABL1	KMT2Ar	5	3	2.90088	0.00372111	0.290246	ns
TARGET	lnckb.83321	BCR::ABL1	MEF2Dr	5	5	0	1	1	ns
TARGET	lnckb.83321	BCR::ABL1	PAX5_alt	5	43	0.442129	0.658396	1	ns
TARGET	lnckb.83321	BCR::ABL1	TCF3::HLF	5	3	0	1	1	ns
TARGET	lnckb.83321	BCR::ABL1	TCF3::PBX1	5	18	0.339471	0.734255	1	ns
TARGET	lnckb.83321	BCR::ABL1	ZNF384r	5	13	0.498249	0.618309	1	ns
TARGET	lnckb.83321	BCR::ABL1-like	Others	24	13	-0.794758	0.426754	1	ns
TARGET	lnckb.83321	BCR::ABL1-like	ETV6::RUNX1	24	11	-1.43427	0.151497	1	ns
TARGET	lnckb.83321	BCR::ABL1-like	ETV6::RUNX1-like	24	4	-0.966981	0.333553	1	ns
TARGET	lnckb.83321	BCR::ABL1-like	iAMP21	24	8	1.46039	0.144184	1	ns
TARGET	lnckb.83321	BCR::ABL1-like	KMT2Ar	24	3	2.60671	0.00914169	0.713052	ns
TARGET	lnckb.83321	BCR::ABL1-like	MEF2Dr	24	5	-1.06231	0.288093	1	ns
TARGET	lnckb.83321	BCR::ABL1-like	PAX5_alt	24	43	-1.22969	0.218813	1	ns
TARGET	lnckb.83321	BCR::ABL1-like	TCF3::HLF	24	3	-0.852797	0.393772	1	ns
TARGET	lnckb.83321	BCR::ABL1-like	TCF3::PBX1	24	18	-1.12448	0.260809	1	ns
TARGET	lnckb.83321	BCR::ABL1-like	ZNF384r	24	13	-0.755103	0.450187	1	ns
TARGET	lnckb.83321	Others	ETV6::RUNX1	13	11	-0.606678	0.544064	1	ns
TARGET	lnckb.83321	Others	ETV6::RUNX1-like	13	4	-0.434684	0.663792	1	ns
TARGET	lnckb.83321	Others	iAMP21	13	8	1.93585	0.0528864	1	ns
TARGET	lnckb.83321	Others	KMT2Ar	13	3	2.91948	0.00350611	0.273476	ns
TARGET	lnckb.83321	Others	MEF2Dr	13	5	-0.472298	0.636714	1	ns
TARGET	lnckb.83321	Others	PAX5_alt	13	43	-0.125223	0.900347	1	ns
TARGET	lnckb.83321	Others	TCF3::HLF	13	3	-0.388033	0.697992	1	ns
TARGET	lnckb.83321	Others	TCF3::PBX1	13	18	-0.211357	0.832608	1	ns
TARGET	lnckb.83321	Others	ZNF384r	13	13	0.0348162	0.972226	1	ns
TARGET	lnckb.83321	ETV6::RUNX1	ETV6::RUNX1-like	11	4	0	1	1	ns
TARGET	lnckb.83321	ETV6::RUNX1	iAMP21	11	8	2.40698	0.0160849	1	ns
TARGET	lnckb.83321	ETV6::RUNX1	KMT2Ar	11	3	3.25254	0.00114378	0.0892149	ns
TARGET	lnckb.83321	ETV6::RUNX1	MEF2Dr	11	5	0	1	1	ns
TARGET	lnckb.83321	ETV6::RUNX1	PAX5_alt	11	43	0.618278	0.536392	1	ns
TARGET	lnckb.83321	ETV6::RUNX1	TCF3::HLF	11	3	0	1	1	ns
TARGET	lnckb.83321	ETV6::RUNX1	TCF3::PBX1	11	18	0.448413	0.653855	1	ns
TARGET	lnckb.83321	ETV6::RUNX1	ZNF384r	11	13	0.640012	0.522165	1	ns
TARGET	lnckb.83321	ETV6::RUNX1-like	iAMP21	4	8	1.82639	0.0677919	1	ns
TARGET	lnckb.83321	ETV6::RUNX1-like	KMT2Ar	4	3	2.77378	0.00554097	0.432196	ns
TARGET	lnckb.83321	ETV6::RUNX1-like	MEF2Dr	4	5	0	1	1	ns
TARGET	lnckb.83321	ETV6::RUNX1-like	PAX5_alt	4	43	0.399637	0.689424	1	ns
TARGET	lnckb.83321	ETV6::RUNX1-like	TCF3::HLF	4	3	0	1	1	ns
TARGET	lnckb.83321	ETV6::RUNX1-like	TCF3::PBX1	4	18	0.310456	0.756214	1	ns
TARGET	lnckb.83321	ETV6::RUNX1-like	ZNF384r	4	13	0.458567	0.646545	1	ns
TARGET	lnckb.83321	iAMP21	KMT2Ar	8	3	1.47721	0.139619	1	ns
TARGET	lnckb.83321	iAMP21	MEF2Dr	8	5	-1.96186	0.0497793	1	ns
TARGET	lnckb.83321	iAMP21	PAX5_alt	8	43	-2.36215	0.0181691	1	ns
TARGET	lnckb.83321	iAMP21	TCF3::HLF	8	3	-1.65203	0.0985285	1	ns
TARGET	lnckb.83321	iAMP21	TCF3::PBX1	8	18	-2.22824	0.0258647	1	ns
TARGET	lnckb.83321	iAMP21	ZNF384r	8	13	-1.90546	0.0567206	1	ns
TARGET	lnckb.83321	KMT2Ar	MEF2Dr	3	5	-2.90088	0.00372111	0.290246	ns
TARGET	lnckb.83321	KMT2Ar	PAX5_alt	3	43	-3.19785	0.00138454	0.107995	ns
TARGET	lnckb.83321	KMT2Ar	TCF3::HLF	3	3	-2.59463	0.00946927	0.738603	ns
TARGET	lnckb.83321	KMT2Ar	TCF3::PBX1	3	18	-3.12198	0.0017964	0.140119	ns
TARGET	lnckb.83321	KMT2Ar	ZNF384r	3	13	-2.89816	0.00375354	0.292776	ns
TARGET	lnckb.83321	MEF2Dr	PAX5_alt	5	43	0.442129	0.658396	1	ns
TARGET	lnckb.83321	MEF2Dr	TCF3::HLF	5	3	0	1	1	ns
TARGET	lnckb.83321	MEF2Dr	TCF3::PBX1	5	18	0.339471	0.734255	1	ns
TARGET	lnckb.83321	MEF2Dr	ZNF384r	5	13	0.498249	0.618309	1	ns
TARGET	lnckb.83321	PAX5_alt	TCF3::HLF	43	3	-0.349837	0.726461	1	ns
TARGET	lnckb.83321	PAX5_alt	TCF3::PBX1	43	18	-0.132847	0.894314	1	ns
TARGET	lnckb.83321	PAX5_alt	ZNF384r	43	13	0.168368	0.866294	1	ns
TARGET	lnckb.83321	TCF3::HLF	TCF3::PBX1	3	18	0.27519	0.783171	1	ns
TARGET	lnckb.83321	TCF3::HLF	ZNF384r	3	13	0.409353	0.68228	1	ns
TARGET	lnckb.83321	TCF3::PBX1	ZNF384r	18	13	0.248876	0.803456	1	ns
C1+C2	lnckb.61426	HHD	BCR::ABL1	33	2	1.33722	0.18115	1	ns
C1+C2	lnckb.61426	HHD	BCR::ABL1-like	33	4	2.12833	0.0333099	1	ns
C1+C2	lnckb.61426	HHD	DUX4r	33	17	1.58697	0.112519	1	ns
C1+C2	lnckb.61426	HHD	ETV6::RUNX1	33	23	-1.407	0.159427	1	ns
C1+C2	lnckb.61426	HHD	Others	33	29	0.0714949	0.943004	1	ns
C1+C2	lnckb.61426	HHD	iAMP21	33	5	0.0172058	0.986272	1	ns
C1+C2	lnckb.61426	HHD	KMT2Ar	33	6	-0.178633	0.858226	1	ns
C1+C2	lnckb.61426	HHD	ZNF384r	33	3	-0.791797	0.428479	1	ns
C1+C2	lnckb.61426	BCR::ABL1	BCR::ABL1-like	2	4	0.176697	0.859746	1	ns
C1+C2	lnckb.61426	BCR::ABL1	DUX4r	2	17	-0.668876	0.503575	1	ns
C1+C2	lnckb.61426	BCR::ABL1	ETV6::RUNX1	2	23	-1.83933	0.065867	1	ns
C1+C2	lnckb.61426	BCR::ABL1	Others	2	29	-1.30709	0.191182	1	ns
C1+C2	lnckb.61426	BCR::ABL1	iAMP21	2	5	-1.15403	0.248487	1	ns
C1+C2	lnckb.61426	BCR::ABL1	KMT2Ar	2	6	-1.28974	0.19714	1	ns
C1+C2	lnckb.61426	BCR::ABL1	ZNF384r	2	3	-1.58978	0.111885	1	ns
C1+C2	lnckb.61426	BCR::ABL1-like	DUX4r	4	17	-1.17512	0.239945	1	ns
C1+C2	lnckb.61426	BCR::ABL1-like	ETV6::RUNX1	4	23	-2.78548	0.00534489	0.192416	ns
C1+C2	lnckb.61426	BCR::ABL1-like	Others	4	29	-2.07852	0.0376618	1	ns
C1+C2	lnckb.61426	BCR::ABL1-like	iAMP21	4	5	-1.66745	0.0954255	1	ns
C1+C2	lnckb.61426	BCR::ABL1-like	KMT2Ar	4	6	-1.86847	0.0616962	1	ns
C1+C2	lnckb.61426	BCR::ABL1-like	ZNF384r	4	3	-2.1005	0.0356846	1	ns
C1+C2	lnckb.61426	DUX4r	ETV6::RUNX1	17	23	-2.67615	0.00744743	0.268107	ns
C1+C2	lnckb.61426	DUX4r	Others	17	29	-1.49145	0.135845	1	ns
C1+C2	lnckb.61426	DUX4r	iAMP21	17	5	-0.91503	0.360176	1	ns
C1+C2	lnckb.61426	DUX4r	KMT2Ar	17	6	-1.16467	0.244151	1	ns
C1+C2	lnckb.61426	DUX4r	ZNF384r	17	3	-1.51902	0.128757	1	ns
C1+C2	lnckb.61426	ETV6::RUNX1	Others	23	29	1.43394	0.151589	1	ns
C1+C2	lnckb.61426	ETV6::RUNX1	iAMP21	23	5	0.791263	0.42879	1	ns
C1+C2	lnckb.61426	ETV6::RUNX1	KMT2Ar	23	6	0.660755	0.508769	1	ns
C1+C2	lnckb.61426	ETV6::RUNX1	ZNF384r	23	3	-0.155236	0.876636	1	ns
C1+C2	lnckb.61426	Others	iAMP21	29	5	-0.0205285	0.983622	1	ns
C1+C2	lnckb.61426	Others	KMT2Ar	29	6	-0.217342	0.827942	1	ns
C1+C2	lnckb.61426	Others	ZNF384r	29	3	-0.81729	0.413762	1	ns
C1+C2	lnckb.61426	iAMP21	KMT2Ar	5	6	-0.144562	0.885057	1	ns
C1+C2	lnckb.61426	iAMP21	ZNF384r	5	3	-0.665111	0.505979	1	ns
C1+C2	lnckb.61426	KMT2Ar	ZNF384r	6	3	-0.563129	0.573347	1	ns
TARGET	lnckb.61426	HHD	BCR::ABL1	27	5	0.659198	0.509768	1	ns
TARGET	lnckb.61426	HHD	BCR::ABL1-like	27	24	1.62244	0.10471	1	ns
TARGET	lnckb.61426	HHD	Others	27	13	0.33824	0.735182	1	ns
TARGET	lnckb.61426	HHD	ETV6::RUNX1	27	11	-0.547218	0.584229	1	ns
TARGET	lnckb.61426	HHD	ETV6::RUNX1-like	27	4	0.155433	0.87648	1	ns
TARGET	lnckb.61426	HHD	iAMP21	27	8	-0.426727	0.669578	1	ns
TARGET	lnckb.61426	HHD	KMT2Ar	27	3	-0.5515	0.581291	1	ns
TARGET	lnckb.61426	HHD	MEF2Dr	27	5	1.39904	0.161801	1	ns
TARGET	lnckb.61426	HHD	PAX5_alt	27	43	3.32394	0.000887563	0.0692299	ns
TARGET	lnckb.61426	HHD	TCF3::HLF	27	3	0.466173	0.641091	1	ns
TARGET	lnckb.61426	HHD	TCF3::PBX1	27	18	1.62328	0.104529	1	ns
TARGET	lnckb.61426	HHD	ZNF384r	27	13	2.19799	0.0279502	1	ns
TARGET	lnckb.61426	BCR::ABL1	BCR::ABL1-like	5	24	0.273031	0.784829	1	ns
TARGET	lnckb.61426	BCR::ABL1	Others	5	13	-0.392899	0.694394	1	ns
TARGET	lnckb.61426	BCR::ABL1	ETV6::RUNX1	5	11	-0.957946	0.33809	1	ns
TARGET	lnckb.61426	BCR::ABL1	ETV6::RUNX1-like	5	4	-0.354291	0.723121	1	ns
TARGET	lnckb.61426	BCR::ABL1	iAMP21	5	8	-0.864278	0.387435	1	ns
TARGET	lnckb.61426	BCR::ABL1	KMT2Ar	5	3	-0.899049	0.368627	1	ns
TARGET	lnckb.61426	BCR::ABL1	MEF2Dr	5	5	0.569531	0.568996	1	ns
TARGET	lnckb.61426	BCR::ABL1	PAX5_alt	5	43	1.04813	0.29458	1	ns
TARGET	lnckb.61426	BCR::ABL1	TCF3::HLF	5	3	-0.0509877	0.959335	1	ns
TARGET	lnckb.61426	BCR::ABL1	TCF3::PBX1	5	18	0.342236	0.732173	1	ns
TARGET	lnckb.61426	BCR::ABL1	ZNF384r	5	13	0.800128	0.423637	1	ns
TARGET	lnckb.61426	BCR::ABL1-like	Others	24	13	-0.990155	0.322098	1	ns
TARGET	lnckb.61426	BCR::ABL1-like	ETV6::RUNX1	24	11	-1.78765	0.0738332	1	ns
TARGET	lnckb.61426	BCR::ABL1-like	ETV6::RUNX1-like	24	4	-0.6886	0.491075	1	ns
TARGET	lnckb.61426	BCR::ABL1-like	iAMP21	24	8	-1.53567	0.124619	1	ns
TARGET	lnckb.61426	BCR::ABL1-like	KMT2Ar	24	3	-1.29136	0.196579	1	ns
TARGET	lnckb.61426	BCR::ABL1-like	MEF2Dr	24	5	0.45969	0.645739	1	ns
TARGET	lnckb.61426	BCR::ABL1-like	PAX5_alt	24	43	1.41687	0.15652	1	ns
TARGET	lnckb.61426	BCR::ABL1-like	TCF3::HLF	24	3	-0.279989	0.779486	1	ns
TARGET	lnckb.61426	BCR::ABL1-like	TCF3::PBX1	24	18	0.124397	0.901001	1	ns
TARGET	lnckb.61426	BCR::ABL1-like	ZNF384r	24	13	0.832927	0.404886	1	ns
TARGET	lnckb.61426	Others	ETV6::RUNX1	13	11	-0.756507	0.449346	1	ns
TARGET	lnckb.61426	Others	ETV6::RUNX1-like	13	4	-0.0540571	0.95689	1	ns
TARGET	lnckb.61426	Others	iAMP21	13	8	-0.636367	0.524537	1	ns
TARGET	lnckb.61426	Others	KMT2Ar	13	3	-0.702274	0.482508	1	ns
TARGET	lnckb.61426	Others	MEF2Dr	13	5	1.07739	0.281306	1	ns
TARGET	lnckb.61426	Others	PAX5_alt	13	43	2.21792	0.02656	1	ns
TARGET	lnckb.61426	Others	TCF3::HLF	13	3	0.264665	0.791268	1	ns
TARGET	lnckb.61426	Others	TCF3::PBX1	13	18	1.04338	0.296772	1	ns
TARGET	lnckb.61426	Others	ZNF384r	13	13	1.60061	0.109463	1	ns
TARGET	lnckb.61426	ETV6::RUNX1	ETV6::RUNX1-like	11	4	0.477863	0.632747	1	ns
TARGET	lnckb.61426	ETV6::RUNX1	iAMP21	11	8	0.051572	0.95887	1	ns
TARGET	lnckb.61426	ETV6::RUNX1	KMT2Ar	11	3	-0.21478	0.829939	1	ns
TARGET	lnckb.61426	ETV6::RUNX1	MEF2Dr	11	5	1.62578	0.103996	1	ns
TARGET	lnckb.61426	ETV6::RUNX1	PAX5_alt	11	43	2.99487	0.00274558	0.214156	ns
TARGET	lnckb.61426	ETV6::RUNX1	TCF3::HLF	11	3	0.736086	0.461678	1	ns
TARGET	lnckb.61426	ETV6::RUNX1	TCF3::PBX1	11	18	1.80213	0.0715255	1	ns
TARGET	lnckb.61426	ETV6::RUNX1	ZNF384r	11	13	2.28898	0.0220807	1	ns
TARGET	lnckb.61426	ETV6::RUNX1-like	iAMP21	4	8	-0.416493	0.677049	1	ns
TARGET	lnckb.61426	ETV6::RUNX1-like	KMT2Ar	4	3	-0.548478	0.583364	1	ns
TARGET	lnckb.61426	ETV6::RUNX1-like	MEF2Dr	4	5	0.89125	0.372795	1	ns
TARGET	lnckb.61426	ETV6::RUNX1-like	PAX5_alt	4	43	1.40205	0.160901	1	ns
TARGET	lnckb.61426	ETV6::RUNX1-like	TCF3::HLF	4	3	0.262424	0.792995	1	ns
TARGET	lnckb.61426	ETV6::RUNX1-like	TCF3::PBX1	4	18	0.742938	0.457519	1	ns
TARGET	lnckb.61426	ETV6::RUNX1-like	ZNF384r	4	13	1.15207	0.249293	1	ns
TARGET	lnckb.61426	iAMP21	KMT2Ar	8	3	-0.242034	0.808753	1	ns
TARGET	lnckb.61426	iAMP21	MEF2Dr	8	5	1.49612	0.134624	1	ns
TARGET	lnckb.61426	iAMP21	PAX5_alt	8	43	2.56585	0.0102924	0.802811	ns
TARGET	lnckb.61426	iAMP21	TCF3::HLF	8	3	0.672786	0.501084	1	ns
TARGET	lnckb.61426	iAMP21	TCF3::PBX1	8	18	1.56671	0.117183	1	ns
TARGET	lnckb.61426	iAMP21	ZNF384r	8	13	2.0335	0.0420023	1	ns
TARGET	lnckb.61426	KMT2Ar	MEF2Dr	3	5	1.39228	0.163839	1	ns
TARGET	lnckb.61426	KMT2Ar	PAX5_alt	3	43	1.92885	0.0537501	1	ns
TARGET	lnckb.61426	KMT2Ar	TCF3::HLF	3	3	0.758529	0.448134	1	ns
TARGET	lnckb.61426	KMT2Ar	TCF3::PBX1	3	18	1.33029	0.183423	1	ns
TARGET	lnckb.61426	KMT2Ar	ZNF384r	3	13	1.68245	0.0924825	1	ns
TARGET	lnckb.61426	MEF2Dr	PAX5_alt	5	43	0.285791	0.775038	1	ns
TARGET	lnckb.61426	MEF2Dr	TCF3::HLF	5	3	-0.544216	0.586293	1	ns
TARGET	lnckb.61426	MEF2Dr	TCF3::PBX1	5	18	-0.370296	0.711162	1	ns
TARGET	lnckb.61426	MEF2Dr	ZNF384r	5	13	0.115637	0.90794	1	ns
TARGET	lnckb.61426	PAX5_alt	TCF3::HLF	43	3	-0.891693	0.372557	1	ns
TARGET	lnckb.61426	PAX5_alt	TCF3::PBX1	43	18	-1.14782	0.251045	1	ns
TARGET	lnckb.61426	PAX5_alt	ZNF384r	43	13	-0.234381	0.814689	1	ns
TARGET	lnckb.61426	TCF3::HLF	TCF3::PBX1	3	18	0.337142	0.73601	1	ns
TARGET	lnckb.61426	TCF3::HLF	ZNF384r	3	13	0.715507	0.474296	1	ns
TARGET	lnckb.61426	TCF3::PBX1	ZNF384r	18	13	0.68149	0.495561	1	ns
C1+C2	lnckb.66409	HHD	BCR::ABL1	33	2	-0.812964	0.416239	1	ns
C1+C2	lnckb.66409	HHD	BCR::ABL1-like	33	4	-1.1182	0.263482	1	ns
C1+C2	lnckb.66409	HHD	DUX4r	33	17	-0.75538	0.450021	1	ns
C1+C2	lnckb.66409	HHD	ETV6::RUNX1	33	23	-2.17952	0.0292934	1	ns
C1+C2	lnckb.66409	HHD	Others	33	29	-1.03831	0.299124	1	ns
C1+C2	lnckb.66409	HHD	iAMP21	33	5	0.174708	0.861309	1	ns
C1+C2	lnckb.66409	HHD	KMT2Ar	33	6	-0.12438	0.901014	1	ns
C1+C2	lnckb.66409	HHD	ZNF384r	33	3	-0.981747	0.326225	1	ns
C1+C2	lnckb.66409	BCR::ABL1	BCR::ABL1-like	2	4	0	1	1	ns
C1+C2	lnckb.66409	BCR::ABL1	DUX4r	2	17	0.490276	0.623938	1	ns
C1+C2	lnckb.66409	BCR::ABL1	ETV6::RUNX1	2	23	0	1	1	ns
C1+C2	lnckb.66409	BCR::ABL1	Others	2	29	0.448284	0.653948	1	ns
C1+C2	lnckb.66409	BCR::ABL1	iAMP21	2	5	0.807805	0.419203	1	ns
C1+C2	lnckb.66409	BCR::ABL1	KMT2Ar	2	6	0.65746	0.510885	1	ns
C1+C2	lnckb.66409	BCR::ABL1	ZNF384r	2	3	0	1	1	ns
C1+C2	lnckb.66409	BCR::ABL1-like	DUX4r	4	17	0.659513	0.509567	1	ns
C1+C2	lnckb.66409	BCR::ABL1-like	ETV6::RUNX1	4	23	0	1	1	ns
C1+C2	lnckb.66409	BCR::ABL1-like	Others	4	29	0.614458	0.538913	1	ns
C1+C2	lnckb.66409	BCR::ABL1-like	iAMP21	4	5	1.00751	0.31369	1	ns
C1+C2	lnckb.66409	BCR::ABL1-like	KMT2Ar	4	6	0.831629	0.405618	1	ns
C1+C2	lnckb.66409	BCR::ABL1-like	ZNF384r	4	3	0	1	1	ns
C1+C2	lnckb.66409	DUX4r	ETV6::RUNX1	17	23	-1.14587	0.251847	1	ns
C1+C2	lnckb.66409	DUX4r	Others	17	29	-0.126926	0.898999	1	ns
C1+C2	lnckb.66409	DUX4r	iAMP21	17	5	0.60807	0.543141	1	ns
C1+C2	lnckb.66409	DUX4r	KMT2Ar	17	6	0.358655	0.719853	1	ns
C1+C2	lnckb.66409	DUX4r	ZNF384r	17	3	-0.58526	0.558373	1	ns
C1+C2	lnckb.66409	ETV6::RUNX1	Others	23	29	1.17376	0.240489	1	ns
C1+C2	lnckb.66409	ETV6::RUNX1	iAMP21	23	5	1.3697	0.170781	1	ns
C1+C2	lnckb.66409	ETV6::RUNX1	KMT2Ar	23	6	1.17102	0.241591	1	ns
C1+C2	lnckb.66409	ETV6::RUNX1	ZNF384r	23	3	0	1	1	ns
C1+C2	lnckb.66409	Others	iAMP21	29	5	0.718919	0.472191	1	ns
C1+C2	lnckb.66409	Others	KMT2Ar	29	6	0.466182	0.641085	1	ns
C1+C2	lnckb.66409	Others	ZNF384r	29	3	-0.540386	0.588931	1	ns
C1+C2	lnckb.66409	iAMP21	KMT2Ar	5	6	-0.229623	0.818385	1	ns
C1+C2	lnckb.66409	iAMP21	ZNF384r	5	3	-0.925456	0.354729	1	ns
C1+C2	lnckb.66409	KMT2Ar	ZNF384r	6	3	-0.75917	0.447751	1	ns
TARGET	lnckb.66409	HHD	BCR::ABL1	27	5	-0.317844	0.750603	1	ns
TARGET	lnckb.66409	HHD	BCR::ABL1-like	27	24	-1.63391	0.102277	1	ns
TARGET	lnckb.66409	HHD	Others	27	13	-1.79159	0.0731984	1	ns
TARGET	lnckb.66409	HHD	ETV6::RUNX1	27	11	-1.47284	0.140794	1	ns
TARGET	lnckb.66409	HHD	ETV6::RUNX1-like	27	4	-1.50087	0.13339	1	ns
TARGET	lnckb.66409	HHD	iAMP21	27	8	-1.21341	0.224974	1	ns
TARGET	lnckb.66409	HHD	KMT2Ar	27	3	-1.32127	0.18641	1	ns
TARGET	lnckb.66409	HHD	MEF2Dr	27	5	-1.65159	0.0986176	1	ns
TARGET	lnckb.66409	HHD	PAX5_alt	27	43	-2.25595	0.0240738	1	ns
TARGET	lnckb.66409	HHD	TCF3::HLF	27	3	-1.32127	0.18641	1	ns
TARGET	lnckb.66409	HHD	TCF3::PBX1	27	18	-0.469032	0.639046	1	ns
TARGET	lnckb.66409	HHD	ZNF384r	27	13	-1.11155	0.266334	1	ns
TARGET	lnckb.66409	BCR::ABL1	BCR::ABL1-like	5	24	-0.617648	0.536807	1	ns
TARGET	lnckb.66409	BCR::ABL1	Others	5	13	-0.855242	0.392417	1	ns
TARGET	lnckb.66409	BCR::ABL1	ETV6::RUNX1	5	11	-0.689859	0.490283	1	ns
TARGET	lnckb.66409	BCR::ABL1	ETV6::RUNX1-like	5	4	-0.968001	0.333044	1	ns
TARGET	lnckb.66409	BCR::ABL1	iAMP21	5	8	-0.585342	0.558318	1	ns
TARGET	lnckb.66409	BCR::ABL1	KMT2Ar	5	3	-0.889166	0.373914	1	ns
TARGET	lnckb.66409	BCR::ABL1	MEF2Dr	5	5	-1.02672	0.304552	1	ns
TARGET	lnckb.66409	BCR::ABL1	PAX5_alt	5	43	-0.844852	0.398193	1	ns
TARGET	lnckb.66409	BCR::ABL1	TCF3::HLF	5	3	-0.889166	0.373914	1	ns
TARGET	lnckb.66409	BCR::ABL1	TCF3::PBX1	5	18	0.0237873	0.981022	1	ns
TARGET	lnckb.66409	BCR::ABL1	ZNF384r	5	13	-0.418992	0.675222	1	ns
TARGET	lnckb.66409	BCR::ABL1-like	Others	24	13	-0.425197	0.670693	1	ns
TARGET	lnckb.66409	BCR::ABL1-like	ETV6::RUNX1	24	11	-0.187989	0.850885	1	ns
TARGET	lnckb.66409	BCR::ABL1-like	ETV6::RUNX1-like	24	4	-0.640152	0.522074	1	ns
TARGET	lnckb.66409	BCR::ABL1-like	iAMP21	24	8	-0.0736383	0.941298	1	ns
TARGET	lnckb.66409	BCR::ABL1-like	KMT2Ar	24	3	-0.564561	0.572373	1	ns
TARGET	lnckb.66409	BCR::ABL1-like	MEF2Dr	24	5	-0.703263	0.481892	1	ns
TARGET	lnckb.66409	BCR::ABL1-like	PAX5_alt	24	43	-0.375036	0.707634	1	ns
TARGET	lnckb.66409	BCR::ABL1-like	TCF3::HLF	24	3	-0.564561	0.572373	1	ns
TARGET	lnckb.66409	BCR::ABL1-like	TCF3::PBX1	24	18	1.01236	0.311366	1	ns
TARGET	lnckb.66409	BCR::ABL1-like	ZNF384r	24	13	0.241443	0.809212	1	ns
TARGET	lnckb.66409	Others	ETV6::RUNX1	13	11	0.190337	0.849045	1	ns
TARGET	lnckb.66409	Others	ETV6::RUNX1-like	13	4	-0.34856	0.727419	1	ns
TARGET	lnckb.66409	Others	iAMP21	13	8	0.258951	0.795673	1	ns
TARGET	lnckb.66409	Others	KMT2Ar	13	3	-0.311152	0.755685	1	ns
TARGET	lnckb.66409	Others	MEF2Dr	13	5	-0.378722	0.704894	1	ns
TARGET	lnckb.66409	Others	PAX5_alt	13	43	0.160707	0.872324	1	ns
TARGET	lnckb.66409	Others	TCF3::HLF	13	3	-0.311152	0.755685	1	ns
TARGET	lnckb.66409	Others	TCF3::PBX1	13	18	1.26954	0.204248	1	ns
TARGET	lnckb.66409	Others	ZNF384r	13	13	0.585291	0.558352	1	ns
TARGET	lnckb.66409	ETV6::RUNX1	ETV6::RUNX1-like	11	4	-0.474884	0.634869	1	ns
TARGET	lnckb.66409	ETV6::RUNX1	iAMP21	11	8	0.0826106	0.934161	1	ns
TARGET	lnckb.66409	ETV6::RUNX1	KMT2Ar	11	3	-0.425697	0.670329	1	ns
TARGET	lnckb.66409	ETV6::RUNX1	MEF2Dr	11	5	-0.514077	0.607198	1	ns
TARGET	lnckb.66409	ETV6::RUNX1	PAX5_alt	11	43	-0.0802354	0.93605	1	ns
TARGET	lnckb.66409	ETV6::RUNX1	TCF3::HLF	11	3	-0.425697	0.670329	1	ns
TARGET	lnckb.66409	ETV6::RUNX1	TCF3::PBX1	11	18	1.00366	0.315543	1	ns
TARGET	lnckb.66409	ETV6::RUNX1	ZNF384r	11	13	0.370037	0.711355	1	ns
TARGET	lnckb.66409	ETV6::RUNX1-like	iAMP21	4	8	0.515468	0.606226	1	ns
TARGET	lnckb.66409	ETV6::RUNX1-like	KMT2Ar	4	3	0	1	1	ns
TARGET	lnckb.66409	ETV6::RUNX1-like	MEF2Dr	4	5	0	1	1	ns
TARGET	lnckb.66409	ETV6::RUNX1-like	PAX5_alt	4	43	0.478561	0.632251	1	ns
TARGET	lnckb.66409	ETV6::RUNX1-like	TCF3::HLF	4	3	0	1	1	ns
TARGET	lnckb.66409	ETV6::RUNX1-like	TCF3::PBX1	4	18	1.19648	0.231509	1	ns
TARGET	lnckb.66409	ETV6::RUNX1-like	ZNF384r	4	13	0.750066	0.453215	1	ns
TARGET	lnckb.66409	iAMP21	KMT2Ar	8	3	-0.466259	0.64103	1	ns
TARGET	lnckb.66409	iAMP21	MEF2Dr	8	5	-0.553702	0.579783	1	ns
TARGET	lnckb.66409	iAMP21	PAX5_alt	8	43	-0.170102	0.86493	1	ns
TARGET	lnckb.66409	iAMP21	TCF3::HLF	8	3	-0.466259	0.64103	1	ns
TARGET	lnckb.66409	iAMP21	TCF3::PBX1	8	18	0.813618	0.415864	1	ns
TARGET	lnckb.66409	iAMP21	ZNF384r	8	13	0.251933	0.801093	1	ns
TARGET	lnckb.66409	KMT2Ar	MEF2Dr	3	5	0	1	1	ns
TARGET	lnckb.66409	KMT2Ar	PAX5_alt	3	43	0.418927	0.67527	1	ns
TARGET	lnckb.66409	KMT2Ar	TCF3::HLF	3	3	0	1	1	ns
TARGET	lnckb.66409	KMT2Ar	TCF3::PBX1	3	18	1.06057	0.288887	1	ns
TARGET	lnckb.66409	KMT2Ar	ZNF384r	3	13	0.669568	0.503133	1	ns
TARGET	lnckb.66409	MEF2Dr	PAX5_alt	5	43	0.529445	0.596497	1	ns
TARGET	lnckb.66409	MEF2Dr	TCF3::HLF	5	3	0	1	1	ns
TARGET	lnckb.66409	MEF2Dr	TCF3::PBX1	5	18	1.3083	0.190771	1	ns
TARGET	lnckb.66409	MEF2Dr	ZNF384r	5	13	0.814972	0.415088	1	ns
TARGET	lnckb.66409	PAX5_alt	TCF3::HLF	43	3	-0.418927	0.67527	1	ns
TARGET	lnckb.66409	PAX5_alt	TCF3::PBX1	43	18	1.4648	0.142977	1	ns
TARGET	lnckb.66409	PAX5_alt	ZNF384r	43	13	0.564608	0.572341	1	ns
TARGET	lnckb.66409	TCF3::HLF	TCF3::PBX1	3	18	1.06057	0.288887	1	ns
TARGET	lnckb.66409	TCF3::HLF	ZNF384r	3	13	0.669568	0.503133	1	ns
TARGET	lnckb.66409	TCF3::PBX1	ZNF384r	18	13	-0.638814	0.522944	1	ns
